# Supplementary material for: Organization, Phylogenetic Marker Exploitation, and Gene Evolution in the Plastome of Thalictrum (Ranunculaceae)
Source: Front Plant Sci. 2022 May 20;13:897843. doi: 10.3389/fpls.2022.897843 (PMC9166237; doi:10.3389/fpls.2022.897843)
Supplement: Supplementary file 1 [file Data_Sheet_1.ZIP]

Archive with 3 entries (2 files):
- Supplementary materials/
- Supplementary materials/Supplementary materials-Revison.pdf
- Supplementary materials/Xiang-TableS1-8-Revison.xlsx
