# Supplementary material for: Organization, Phylogenetic Marker Exploitation, and Gene Evolution in the Plastome of Thalictrum (Ranunculaceae)
Source: Front Plant Sci. 2022 May 20;13:897843. doi: 10.3389/fpls.2022.897843 (PMC9166237; doi:10.3389/fpls.2022.897843)
Supplement: Supplementary file 1 [file Data_Sheet_1.ZIP › Supplementary materials/Xiang-TableS1-8-Revison.xlsx]

## Sheet: TableS1
Table S1. Summary of characteristics of 114 genes in chloroplast genomes sequences in Thalictrum.
Gene Groupe	Gene	No. copy	Size of gene	GC of gene	Pi of gene	No. introns	Size of exon	Pi of exon	GC of exon
Subunit Acetyl- CoA-Carboxylate	accD	1	1476	0.3594	0.00967	0	1476	0.00967	0.3594
ATP synthase	atpA	1	1524	0.4213	0.0049	0	1524	0.0049	0.4213
	atpB	1	1497	0.4296	0.00375	0	1497	0.00375	0.4296
	atpE	1	402	0.3971	0.00888	0	402	0.00888	0.3971
	atpF	1	1306	0.3561	0.00642	1	555	0.00654	0.3697
	atpH	1	246	0.4686	0.00837	0	246	0.00837	0.4686
	atpI	1	744	0.3793	0.00383	0	744	0.00383	0.3793
c-type cytochrome synthesis gene	ccsA	1	978	0.3233	0.01398	0	978	0.01398	0.3233
Envelop membrane protein	cemA	1	690	0.3294	0.00632	0	690	0.00632	0.3294
ATP-dependent protease subunit gene	clpP	1	2170	0.3732	0.00875	2	606	0.00541	0.4533
Translational initiation factor	infA	1	138	0.3888	0.02608	0	138	0.02608	0.3888
Maturase	matK	1	1536	0.3165	0.00853	0	1536	0.00853	0.3165
NADH oxidoreductase	ndhA	1	2154	0.3456	0.00907	1	1092	0.00645	0.3522
	ndhB	2	2241	0.3787	0.00152	1	1533	0.001	0.3735
	ndhC	1	363	0.3616	0.00535	0	363	0.00535	0.3616
	ndhD	1	1530	0.3562	0.00795	0	1530	0.00795	0.3562
	ndhE	1	306	0.3253	0.00708	0	306	0.00708	0.3253
	ndhF	1	2253	0.3412	0.00704	0	2253	0.00704	0.3412
	ndhG	1	537	0.358	0.00905	0	537	0.00905	0.358
	ndhH	1	1182	0.3926	0.00689	0	1182	0.00689	0.3926
	ndhI	1	540	0.3682	0.00686	0	540	0.00686	0.3682
	ndhJ	1	477	0.414	0.00176	0	477	0.00176	0.414
	ndhK	1	684	0.3959	0.00267	0	684	0.00267	0.3959
Cytochrome b6/f complex	petA	1	969	0.3947	0.00716	0	969	0.00716	0.3947
	petB	1	1526	0.3697	0.00711	1	648	0.00543	0.4299
	petD	1	1232	0.3895	0.00779	1	504	0.00392	0.3956
	petG	1	114	0.4035	0.00579	0	114	0.00579	0.4035
	petL	1	96	0.3646	0.00381	0	96	0.00381	0.3646
	petN	1	90	0.4111	0.00406	0	90	0.00406	0.4111
Photosystem I	psaA	1	2253	0.4334	0.00327	0	2253	0.00327	0.4334
	psaB	1	2205	0.4209	0.00308	0	2205	0.00308	0.4209
	psaC	1	246	0.4257	0.00551	0	246	0.00551	0.4257
	psaI	1	111	0.3866	0.00461	0	111	0.00461	0.3866
	psaJ	1	135	0.4034	0.00762	0	135	0.00762	0.4034
Photosystem II	psbA	1	1062	0.4321	0.00306	0	1062	0.00306	0.4321
	psbB	1	1527	0.4393	0.0028	0	1527	0.0028	0.4393
	psbC	1	1422	0.454	0.00386	0	1422	0.00386	0.454
	psbD	1	1062	0.4396	0.00209	0	1062	0.00209	0.4396
	psbE	1	252	0.4253	0.0013	0	252	0.0013	0.4253
	psbF	1	120	0.4068	0.00274	0	120	0.00274	0.4068
	psbH	1	222	0.396	0.00082	0	222	0.00082	0.396
	psbI	1	111	0.3972	0.00164	0	111	0.00164	0.3972
	psbJ	1	123	0.4058	0.00148	0	123	0.00148	0.4058
	psbK	1	186	0.3338	0.00275	0	186	0.00275	0.3338
	psbL	1	117	0.317	0.00438	0	117	0.00438	0.317
	psbM	1	105	0.3126	0.00313	0	105	0.00313	0.3126
	psbN	1	132	0.4525	0.00332	0	132	0.00332	0.4525
	psbT	1	102	0.361	0.00358	0	102	0.00358	0.361
	psbZ	1	189	0.3377	0.00367	0	189	0.00367	0.3377
Rubisco large subunit	rbcL	1	1428	0.4448	0.00667	0	1428	0.00667	0.4448
Ribosomal proteins (LSU)	rpl2	2	1483	0.4278	0.00076	1	825	0.00093	0.4479
	rpl14	1	369	0.3895	0.00237	0	369	0.00237	0.3895
	rpl16	1	1478	0.3672	0.01144	1	408	0.00412	0.4467
	rpl20	1	360	0.3949	0.01445	0	360	0.01445	0.3949
	rpl22	1	546	0.36	0.01294	0	546	0.01294	0.36
	rpl23	2	282	0.3791	0.00181	0	282	0.00181	0.3791
	rpl32	1	250	0.2608	0.02475	0	NA	NA	NA
	rpl33	1	207	0.3614	0.00335	0	207	0.00335	0.3614
	rpl36	1	114	0.4051	0.00248	0	114	0.00248	0.4051
RNA polymerase	rpoA	1	1020	0.3681	0.00697	0	1020	0.00697	0.3681
	rpoB	1	3213	0.4031	0.00316	0	3213	0.00316	0.4031
	rpoC1	1	2852	0.381	0.00531	1	2049	0.00531	0.3897
	rpoC2	1	4134	0.3819	0.00459	0	4134	0.00459	0.3819
Ribosomal proteins (SSU)	rps2	1	711	0.3921	0.00911	0	711	0.00911	0.3921
	rps3	1	657	0.3754	0.00648	0	657	0.00648	0.3754
	rps4	1	606	0.3935	0.00416	0	606	0.00416	0.3935
	rps7	2	468	0.4017	0	0	468	0	0.4017
	rps8	1	399	0.3855	0.00274	0	399	0.00274	0.3855
	rps11	1	417	0.4613	0.00368	0	417	0.00368	0.4613
	rps12	2	907	0.4004	0.00084	1	372	0.00084	0.4113
	rps14	1	303	0.4194	0.0012	0	303	0.0012	0.4194
	rps15	1	264	0.3529	0.01087	0	264	0.01087	0.3529
	rps16	1	1186	0.3506	0.01039	1	268	0.01039	0.3609
	rps18	1	306	0.336	0.00203	0	306	0.00203	0.336
	rps19	2	279	0.376	0.00433	0	279	0.00433	0.376
Conserved Open reading frames	ycf1	2	5688	0.3187	0.01636	0	5688	0.01636	0.3187
	ycf2	2	6930	0.3815	0.00146	0	6930	0.00146	0.3815
	ycf3	1	1995	0.3781	0.00596	2	507	0.00173	0.3957
	ycf4	1	555	0.3979	0.00369	0	555	0.00369	0.3979
	ycf15	2	606	0.4025	0.00148	1	300	0.00064	0.4288
rRNA genes	rrn4.5	2	103	0.4854	0	0	103	0	0.4854
	rrn5	2	121	0.5274	0.00271	0	121	0.00271	0.5274
	rrn16	2	1491	0.5688	0	0	1491	0	0.5688
	rrn23	2	2810	0.5525	0.00031	0	2810	0.00031	0.5525
tRNA genes	trnAUGC	2	873	0.5107	0.00042	1	73	0	0.5116
	trnCGCA	1	71	0.6197	0	0	71	0	0.6197
	trnDGUC	1	74	0.6216	0	0	74	0	0.6216
	trnEUUC	1	73	0.5753	0	0	73	0	0.5753
	trnFGAA	1	73	0.5068	0	0	73	0	0.5068
	trnGGCC	1	71	0.5211	0	0	71	0	0.5211
	trnGUCC	1	777	0.3537	0.00449	1	71	0	0.5352
	trnHGUG	1	75	0.5728	0	0	75	0	0.5728
	trnICAU	2	74	0.4595	0	0	74	0	0.4595
	trnIGAU	2	1009	0.4933	0.00073	1	72	0	0.5972
	trnKUUU	1	2672	0.3361	0.00894	1	72	0	0.5556
	trnLCAA	2	82	0.5062	0	0	82	0	0.5062
	trnLUAA	1	698	0.3406	0.00866	1	87	0	0.4825
	trnLUAG	1	80	0.5739	0.00228	0	80	0.00228	0.5739
	trnMCAU	1	74	0.411	0	0	74	0	0.411
	trnNGUU	2	72	0.5278	0	0	72	0	0.5278
	trnPUGG	1	74	0.4865	0	0	74	0	0.4865
	trnQUUG	1	72	0.6263	0.00253	0	72	0.00253	0.6263
	trnRACG	2	74	0.6216	0	0	74	0	0.6216
	trnRUCU	1	72	0.4306	0	0	72	0	0.4306
	trnSGCU	1	88	0.5124	0.00207	0	88	0.00207	0.5124
	trnSGGA	1	87	0.5172	0	0	87	0	0.5172
	trnSUGA	1	93	0.4829	0	0	93	0	0.4829
	trnTGGU	1	72	0.5139	0	0	72	0	0.5139
	trnTUGU	1	73	0.5342	0	0	73	0	0.5342
	trnVGAC	2	72	0.4861	0	0	72	0	0.4861
	trnVUAC	1	680	0.3883	0.00532	1	72	0	0.4861
	trnWCCA	1	74	0.527	0	0	74	0	0.527
	trnYGUA	1	84	0.5357	0	0	84	0	0.5357
	trnfMCAU	1	74	0.5676	0	0	74	0	0.5676
					0.010782
			127.036
			115.587
			11.449		0.010782
			1144.9
			12.3443
			114.692

## Sheet: TableS2
Table S2. Functional annotaitons for the single-nucleotide variants (SNVs) detected in the Thalictrum plastomes. The variation types here are defined by snpEff software.
Region	Functional class	Variation type	Count
Exon	Missense		594
		Missense variant	592
		Stop lost	2
	Nonsense		6
		Stop gained	6
	Silent		755
		Stop retained variant	3
		Synonymous variant	752
Intron		Intron variant	6903
Intergenic		Intergenic region	902
Downstream		Downstream gene variant	9244
Upstream		Upstream gene variant	9023

## Sheet: TableS3
Table S3. Development of high polymorphism potential SSR markers in Thalictrum plastomes.
Species	Start	End	SSR type	SSR motif	Size
T. aquilegiifolium	47997	48010	microsatellite	(AT)7	14
T. aquilegiifolium	58291	58312	microsatellite	(AT)11	22
T. baicalense	47810	47821	microsatellite	(AT)6	12
T. baicalense	58011	58022	microsatellite	(AT)6	12
T. baicalense	67809	67820	microsatellite	(AT)6	12
T. baicalense	68897	68910	microsatellite	(AT)7	14
T. baicalense	75073	75084	microsatellite	(TA)6	12
T. coreanum	29471	29482	microsatellite	(TA)6	12
T. coreanum	31952	31965	microsatellite	(TA)7	14
T. coreanum	60440	60451	microsatellite	(TA)6	12
T. coreanum	70792	70803	microsatellite	(TA)6	12
T. coreanum	80438	80452	microsatellite	(GTA)5	15
T. foliolosum	27312	27323	microsatellite	(TA)6	12
T. minus var hypoleucum	47987	47998	microsatellite	(AT)6	12
T. minus var hypoleucum	58262	58277	microsatellite	(AT)8	16
T. petaloideum	47846	47861	microsatellite	(AT)8	16
T. petaloideum	57971	57982	microsatellite	(AT)6	12
T. petaloideum	67765	67776	microsatellite	(AT)6	12
T. simplex	47997	48010	microsatellite	(AT)7	14
T. simplex	58296	58317	microsatellite	(AT)11	22
T. tenue	33631	33644	microsatellite	(TA)7	14
T. tenue	47869	47884	microsatellite	(AT)8	16
T. tenue	58103	58114	microsatellite	(AT)6	12
T. tenue	75263	75274	microsatellite	(TA)6	12
T. thalictroides	14051	14065	microsatellite	(AAT)5	15
T. thalictroides	27096	27107	microsatellite	(TA)6	12
T. thalictroides	48023	48036	microsatellite	(TA)7	14
T. thalictroides	67430	67441	microsatellite	(TA)6	12
T. thalictroides	70834	70849	microsatellite	(TA)8	16
T. viscosum	27319	27330	microsatellite	(TA)6	12
T. viscosum	33573	33586	microsatellite	(TA)7	14
T. viscosum	47832	47843	microsatellite	(AT)6	12
T. viscosum	58025	58036	microsatellite	(AT)6	12
T. viscosum	67793	67806	microsatellite	(AT)7	14
T. viscosum	67859	67870	microsatellite	(TA)6	12
T. viscosum	75111	75124	microsatellite	(TA)7	14
T. aquilegiifolium	21	32	monomeric_repeat	(T)12	12
T. aquilegiifolium	170	186	monomeric_repeat	(A)17	17
T. aquilegiifolium	4276	4285	monomeric_repeat	(T)10	10
T. aquilegiifolium	4600	4609	monomeric_repeat	(A)10	10
T. aquilegiifolium	5468	5477	monomeric_repeat	(T)10	10
T. aquilegiifolium	6351	6362	monomeric_repeat	(A)12	12
T. aquilegiifolium	6573	6583	monomeric_repeat	(T)11	11
T. aquilegiifolium	8511	8520	monomeric_repeat	(A)10	10
T. aquilegiifolium	8524	8533	monomeric_repeat	(T)10	10
T. aquilegiifolium	12971	12980	monomeric_repeat	(T)10	10
T. aquilegiifolium	13090	13100	monomeric_repeat	(A)11	11
T. aquilegiifolium	16412	16422	monomeric_repeat	(T)11	11
T. aquilegiifolium	18502	18515	monomeric_repeat	(T)14	14
T. aquilegiifolium	26208	26217	monomeric_repeat	(T)10	10
T. aquilegiifolium	27059	27069	monomeric_repeat	(A)11	11
T. aquilegiifolium	31383	31394	monomeric_repeat	(A)12	12
T. aquilegiifolium	37153	37162	monomeric_repeat	(T)10	10
T. aquilegiifolium	38140	38149	monomeric_repeat	(T)10	10
T. aquilegiifolium	47810	47825	monomeric_repeat	(A)16	16
T. aquilegiifolium	48282	48292	monomeric_repeat	(A)11	11
T. aquilegiifolium	48592	48603	monomeric_repeat	(A)12	12
T. aquilegiifolium	51590	51606	monomeric_repeat	(T)17	17
T. aquilegiifolium	52179	52188	monomeric_repeat	(T)10	10
T. aquilegiifolium	52676	52687	monomeric_repeat	(T)12	12
T. aquilegiifolium	53066	53075	monomeric_repeat	(T)10	10
T. aquilegiifolium	53170	53180	monomeric_repeat	(T)11	11
T. aquilegiifolium	61214	61224	monomeric_repeat	(T)11	11
T. aquilegiifolium	62259	62268	monomeric_repeat	(T)10	10
T. aquilegiifolium	65044	65057	monomeric_repeat	(T)14	14
T. aquilegiifolium	66429	66439	monomeric_repeat	(A)11	11
T. aquilegiifolium	66708	66717	monomeric_repeat	(A)10	10
T. aquilegiifolium	68641	68651	monomeric_repeat	(A)11	11
T. aquilegiifolium	69827	69842	monomeric_repeat	(T)16	16
T. aquilegiifolium	71994	72008	monomeric_repeat	(T)15	15
T. aquilegiifolium	72266	72277	monomeric_repeat	(T)12	12
T. aquilegiifolium	72657	72666	monomeric_repeat	(A)10	10
T. aquilegiifolium	73010	73019	monomeric_repeat	(T)10	10
T. aquilegiifolium	75451	75461	monomeric_repeat	(T)11	11
T. aquilegiifolium	76631	76642	monomeric_repeat	(T)12	12
T. aquilegiifolium	82648	82660	monomeric_repeat	(A)13	13
T. aquilegiifolium	83685	83699	monomeric_repeat	(T)15	15
T. aquilegiifolium	84193	84202	monomeric_repeat	(A)10	10
T. aquilegiifolium	109865	109875	monomeric_repeat	(A)11	11
T. aquilegiifolium	112036	112045	monomeric_repeat	(A)10	10
T. aquilegiifolium	112931	112940	monomeric_repeat	(T)10	10
T. aquilegiifolium	127805	127814	monomeric_repeat	(T)10	10
T. aquilegiifolium	128512	128522	monomeric_repeat	(T)11	11
T. aquilegiifolium	129904	129913	monomeric_repeat	(T)10	10
T. aquilegiifolium	132074	132084	monomeric_repeat	(T)11	11
T. baicalense	158	169	monomeric_repeat	(A)12	12
T. baicalense	1780	1789	monomeric_repeat	(T)10	10
T. baicalense	3722	3732	monomeric_repeat	(T)11	11
T. baicalense	4330	4342	monomeric_repeat	(T)13	13
T. baicalense	4533	4542	monomeric_repeat	(A)10	10
T. baicalense	5240	5249	monomeric_repeat	(A)10	10
T. baicalense	6190	6201	monomeric_repeat	(T)12	12
T. baicalense	6272	6282	monomeric_repeat	(A)11	11
T. baicalense	6559	6575	monomeric_repeat	(C)17	17
T. baicalense	7677	7688	monomeric_repeat	(A)12	12
T. baicalense	8436	8447	monomeric_repeat	(T)12	12
T. baicalense	9142	9152	monomeric_repeat	(T)11	11
T. baicalense	12240	12252	monomeric_repeat	(T)13	13
T. baicalense	16220	16229	monomeric_repeat	(T)10	10
T. baicalense	18318	18331	monomeric_repeat	(T)14	14
T. baicalense	26009	26018	monomeric_repeat	(T)10	10
T. baicalense	27787	27796	monomeric_repeat	(T)10	10
T. baicalense	31194	31203	monomeric_repeat	(A)10	10
T. baicalense	36636	36645	monomeric_repeat	(T)10	10
T. baicalense	37490	37499	monomeric_repeat	(A)10	10
T. baicalense	37691	37701	monomeric_repeat	(A)11	11
T. baicalense	46028	46043	monomeric_repeat	(A)16	16
T. baicalense	46642	46651	monomeric_repeat	(T)10	10
T. baicalense	47629	47641	monomeric_repeat	(A)13	13
T. baicalense	48395	48408	monomeric_repeat	(A)14	14
T. baicalense	51344	51356	monomeric_repeat	(T)13	13
T. baicalense	52394	52403	monomeric_repeat	(T)10	10
T. baicalense	52778	52787	monomeric_repeat	(T)10	10
T. baicalense	52885	52897	monomeric_repeat	(T)13	13
T. baicalense	61990	62000	monomeric_repeat	(T)11	11
T. baicalense	64772	64781	monomeric_repeat	(T)10	10
T. baicalense	66157	66166	monomeric_repeat	(A)10	10
T. baicalense	66435	66444	monomeric_repeat	(A)10	10
T. baicalense	71614	71625	monomeric_repeat	(T)12	12
T. baicalense	71879	71888	monomeric_repeat	(T)10	10
T. baicalense	72268	72277	monomeric_repeat	(A)10	10
T. baicalense	72393	72402	monomeric_repeat	(T)10	10
T. baicalense	72416	72426	monomeric_repeat	(A)11	11
T. baicalense	72624	72634	monomeric_repeat	(T)11	11
T. baicalense	76235	76244	monomeric_repeat	(T)10	10
T. baicalense	76437	76449	monomeric_repeat	(A)13	13
T. baicalense	81167	81176	monomeric_repeat	(T)10	10
T. baicalense	82242	82251	monomeric_repeat	(A)10	10
T. baicalense	83255	83265	monomeric_repeat	(T)11	11
T. baicalense	83304	83317	monomeric_repeat	(T)14	14
T. baicalense	109427	109440	monomeric_repeat	(A)14	14
T. baicalense	111601	111610	monomeric_repeat	(A)10	10
T. baicalense	114129	114140	monomeric_repeat	(A)12	12
T. baicalense	116505	116515	monomeric_repeat	(T)11	11
T. baicalense	119817	119829	monomeric_repeat	(A)13	13
T. baicalense	121587	121596	monomeric_repeat	(T)10	10
T. baicalense	127409	127418	monomeric_repeat	(T)10	10
T. baicalense	128116	128126	monomeric_repeat	(T)11	11
T. baicalense	129508	129517	monomeric_repeat	(T)10	10
T. baicalense	131678	131691	monomeric_repeat	(T)14	14
T. coreanum	4544	4553	monomeric_repeat	(T)10	10
T. coreanum	6023	6033	monomeric_repeat	(T)11	11
T. coreanum	6389	6402	monomeric_repeat	(C)14	14
T. coreanum	7506	7516	monomeric_repeat	(A)11	11
T. coreanum	8281	8290	monomeric_repeat	(T)10	10
T. coreanum	18085	18098	monomeric_repeat	(T)14	14
T. coreanum	25765	25774	monomeric_repeat	(T)10	10
T. coreanum	26616	26625	monomeric_repeat	(A)10	10
T. coreanum	30934	30943	monomeric_repeat	(A)10	10
T. coreanum	31349	31358	monomeric_repeat	(A)10	10
T. coreanum	32316	32327	monomeric_repeat	(A)12	12
T. coreanum	37235	37244	monomeric_repeat	(A)10	10
T. coreanum	45773	45783	monomeric_repeat	(A)11	11
T. coreanum	47047	47058	monomeric_repeat	(A)12	12
T. coreanum	47418	47427	monomeric_repeat	(A)10	10
T. coreanum	47895	47904	monomeric_repeat	(A)10	10
T. coreanum	48199	48208	monomeric_repeat	(A)10	10
T. coreanum	49616	49625	monomeric_repeat	(T)10	10
T. coreanum	52170	52180	monomeric_repeat	(T)11	11
T. coreanum	52664	52675	monomeric_repeat	(T)12	12
T. coreanum	59975	59984	monomeric_repeat	(C)10	10
T. coreanum	59985	59994	monomeric_repeat	(A)10	10
T. coreanum	60720	60729	monomeric_repeat	(T)10	10
T. coreanum	60975	60984	monomeric_repeat	(T)10	10
T. coreanum	64662	64677	monomeric_repeat	(C)16	16
T. coreanum	65930	65939	monomeric_repeat	(A)10	10
T. coreanum	67741	67751	monomeric_repeat	(A)11	11
T. coreanum	71072	71085	monomeric_repeat	(T)14	14
T. coreanum	74531	74540	monomeric_repeat	(T)10	10
T. coreanum	78450	78468	monomeric_repeat	(A)19	19
T. coreanum	81722	81732	monomeric_repeat	(A)11	11
T. coreanum	83118	83127	monomeric_repeat	(A)10	10
T. coreanum	108833	108844	monomeric_repeat	(A)12	12
T. coreanum	111005	111014	monomeric_repeat	(A)10	10
T. coreanum	111926	111936	monomeric_repeat	(T)11	11
T. coreanum	113745	113757	monomeric_repeat	(T)13	13
T. coreanum	114098	114108	monomeric_repeat	(T)11	11
T. coreanum	115327	115337	monomeric_repeat	(T)11	11
T. coreanum	117712	117721	monomeric_repeat	(T)10	10
T. coreanum	119098	119107	monomeric_repeat	(T)10	10
T. coreanum	123888	123901	monomeric_repeat	(T)14	14
T. coreanum	126697	126706	monomeric_repeat	(T)10	10
T. coreanum	127404	127414	monomeric_repeat	(T)11	11
T. coreanum	127522	127532	monomeric_repeat	(A)11	11
T. coreanum	128808	128817	monomeric_repeat	(T)10	10
T. coreanum	130978	130989	monomeric_repeat	(T)12	12
T. foeniculaceum	160	169	monomeric_repeat	(A)10	10
T. foeniculaceum	4361	4370	monomeric_repeat	(C)10	10
T. foeniculaceum	4371	4381	monomeric_repeat	(T)11	11
T. foeniculaceum	4674	4683	monomeric_repeat	(A)10	10
T. foeniculaceum	4769	4778	monomeric_repeat	(T)10	10
T. foeniculaceum	6576	6585	monomeric_repeat	(C)10	10
T. foeniculaceum	8423	8433	monomeric_repeat	(T)11	11
T. foeniculaceum	9092	9101	monomeric_repeat	(T)10	10
T. foeniculaceum	12182	12191	monomeric_repeat	(T)10	10
T. foeniculaceum	16226	16239	monomeric_repeat	(T)14	14
T. foeniculaceum	18318	18331	monomeric_repeat	(T)14	14
T. foeniculaceum	26014	26023	monomeric_repeat	(T)10	10
T. foeniculaceum	31168	31183	monomeric_repeat	(A)16	16
T. foeniculaceum	43919	43928	monomeric_repeat	(T)10	10
T. foeniculaceum	45996	46006	monomeric_repeat	(A)11	11
T. foeniculaceum	46118	46132	monomeric_repeat	(T)15	15
T. foeniculaceum	47622	47636	monomeric_repeat	(A)15	15
T. foeniculaceum	48415	48425	monomeric_repeat	(A)11	11
T. foeniculaceum	49835	49844	monomeric_repeat	(T)10	10
T. foeniculaceum	51358	51368	monomeric_repeat	(T)11	11
T. foeniculaceum	52792	52804	monomeric_repeat	(T)13	13
T. foeniculaceum	52902	52914	monomeric_repeat	(T)13	13
T. foeniculaceum	58013	58025	monomeric_repeat	(T)13	13
T. foeniculaceum	66399	66410	monomeric_repeat	(A)12	12
T. foeniculaceum	68300	68311	monomeric_repeat	(T)12	12
T. foeniculaceum	69480	69491	monomeric_repeat	(T)12	12
T. foeniculaceum	70082	70091	monomeric_repeat	(A)10	10
T. foeniculaceum	71644	71654	monomeric_repeat	(T)11	11
T. foeniculaceum	71917	71928	monomeric_repeat	(T)12	12
T. foeniculaceum	72308	72317	monomeric_repeat	(A)10	10
T. foeniculaceum	76271	76280	monomeric_repeat	(T)10	10
T. foeniculaceum	76288	76298	monomeric_repeat	(T)11	11
T. foeniculaceum	81228	81237	monomeric_repeat	(T)10	10
T. foeniculaceum	82276	82285	monomeric_repeat	(T)10	10
T. foeniculaceum	83311	83323	monomeric_repeat	(T)13	13
T. foeniculaceum	83821	83830	monomeric_repeat	(A)10	10
T. foeniculaceum	98587	98596	monomeric_repeat	(T)10	10
T. foeniculaceum	111670	111679	monomeric_repeat	(A)10	10
T. foeniculaceum	114837	114846	monomeric_repeat	(T)10	10
T. foeniculaceum	114893	114903	monomeric_repeat	(A)11	11
T. foeniculaceum	119884	119894	monomeric_repeat	(A)11	11
T. foeniculaceum	126140	126149	monomeric_repeat	(T)10	10
T. foeniculaceum	127463	127472	monomeric_repeat	(T)10	10
T. foeniculaceum	128288	128297	monomeric_repeat	(A)10	10
T. foeniculaceum	129568	129577	monomeric_repeat	(T)10	10
T. foeniculaceum	142651	142660	monomeric_repeat	(A)10	10
T. foliolosum	130	141	monomeric_repeat	(A)12	12
T. foliolosum	6167	6176	monomeric_repeat	(T)10	10
T. foliolosum	6537	6546	monomeric_repeat	(C)10	10
T. foliolosum	7654	7665	monomeric_repeat	(A)12	12
T. foliolosum	8416	8425	monomeric_repeat	(T)10	10
T. foliolosum	9087	9099	monomeric_repeat	(T)13	13
T. foliolosum	12192	12211	monomeric_repeat	(T)20	20
T. foliolosum	12958	12967	monomeric_repeat	(A)10	10
T. foliolosum	18327	18340	monomeric_repeat	(T)14	14
T. foliolosum	22365	22379	monomeric_repeat	(T)15	15
T. foliolosum	26030	26039	monomeric_repeat	(T)10	10
T. foliolosum	26881	26890	monomeric_repeat	(A)10	10
T. foliolosum	31206	31215	monomeric_repeat	(A)10	10
T. foliolosum	36560	36570	monomeric_repeat	(T)11	11
T. foliolosum	45915	45927	monomeric_repeat	(A)13	13
T. foliolosum	47498	47510	monomeric_repeat	(A)13	13
T. foliolosum	47959	47968	monomeric_repeat	(A)10	10
T. foliolosum	48268	48279	monomeric_repeat	(A)12	12
T. foliolosum	51234	51248	monomeric_repeat	(T)15	15
T. foliolosum	52773	52789	monomeric_repeat	(T)17	17
T. foliolosum	60782	60794	monomeric_repeat	(T)13	13
T. foliolosum	61834	61843	monomeric_repeat	(T)10	10
T. foliolosum	64614	64623	monomeric_repeat	(T)10	10
T. foliolosum	65997	66008	monomeric_repeat	(A)12	12
T. foliolosum	66277	66287	monomeric_repeat	(A)11	11
T. foliolosum	69307	69319	monomeric_repeat	(T)13	13
T. foliolosum	71477	71487	monomeric_repeat	(T)11	11
T. foliolosum	71745	71754	monomeric_repeat	(T)10	10
T. foliolosum	74927	74936	monomeric_repeat	(T)10	10
T. foliolosum	76094	76105	monomeric_repeat	(T)12	12
T. foliolosum	76113	76125	monomeric_repeat	(T)13	13
T. foliolosum	76318	76328	monomeric_repeat	(A)11	11
T. foliolosum	83603	83615	monomeric_repeat	(A)13	13
T. foliolosum	85226	85235	monomeric_repeat	(T)10	10
T. foliolosum	101381	101392	monomeric_repeat	(T)12	12
T. foliolosum	109296	109307	monomeric_repeat	(A)12	12
T. foliolosum	111468	111477	monomeric_repeat	(A)10	10
T. foliolosum	112363	112372	monomeric_repeat	(T)10	10
T. foliolosum	114052	114061	monomeric_repeat	(A)10	10
T. foliolosum	114601	114615	monomeric_repeat	(T)15	15
T. foliolosum	127275	127284	monomeric_repeat	(T)10	10
T. foliolosum	127982	127992	monomeric_repeat	(T)11	11
T. foliolosum	129374	129383	monomeric_repeat	(T)10	10
T. foliolosum	131544	131555	monomeric_repeat	(T)12	12
T. foliolosum	139459	139470	monomeric_repeat	(A)12	12
T. foliolosum	155616	155625	monomeric_repeat	(A)10	10
T. minus var hypoleucum	19	29	monomeric_repeat	(T)11	11
T. minus var hypoleucum	167	178	monomeric_repeat	(A)12	12
T. minus var hypoleucum	1828	1838	monomeric_repeat	(T)11	11
T. minus var hypoleucum	4269	4278	monomeric_repeat	(T)10	10
T. minus var hypoleucum	6334	6346	monomeric_repeat	(A)13	13
T. minus var hypoleucum	6557	6567	monomeric_repeat	(T)11	11
T. minus var hypoleucum	8489	8498	monomeric_repeat	(A)10	10
T. minus var hypoleucum	8502	8511	monomeric_repeat	(T)10	10
T. minus var hypoleucum	13058	13068	monomeric_repeat	(C)11	11
T. minus var hypoleucum	13069	13079	monomeric_repeat	(A)11	11
T. minus var hypoleucum	16391	16400	monomeric_repeat	(T)10	10
T. minus var hypoleucum	18480	18493	monomeric_repeat	(T)14	14
T. minus var hypoleucum	22517	22526	monomeric_repeat	(T)10	10
T. minus var hypoleucum	26187	26196	monomeric_repeat	(T)10	10
T. minus var hypoleucum	27034	27048	monomeric_repeat	(A)15	15
T. minus var hypoleucum	27966	27976	monomeric_repeat	(T)11	11
T. minus var hypoleucum	31371	31383	monomeric_repeat	(A)13	13
T. minus var hypoleucum	33873	33883	monomeric_repeat	(A)11	11
T. minus var hypoleucum	36834	36843	monomeric_repeat	(T)10	10
T. minus var hypoleucum	37146	37156	monomeric_repeat	(T)11	11
T. minus var hypoleucum	47802	47815	monomeric_repeat	(A)14	14
T. minus var hypoleucum	48270	48279	monomeric_repeat	(A)10	10
T. minus var hypoleucum	48579	48589	monomeric_repeat	(A)11	11
T. minus var hypoleucum	51561	51577	monomeric_repeat	(T)17	17
T. minus var hypoleucum	52150	52160	monomeric_repeat	(T)11	11
T. minus var hypoleucum	52648	52658	monomeric_repeat	(T)11	11
T. minus var hypoleucum	53140	53151	monomeric_repeat	(T)12	12
T. minus var hypoleucum	61178	61187	monomeric_repeat	(T)10	10
T. minus var hypoleucum	65006	65018	monomeric_repeat	(T)13	13
T. minus var hypoleucum	66391	66400	monomeric_repeat	(A)10	10
T. minus var hypoleucum	66669	66678	monomeric_repeat	(A)10	10
T. minus var hypoleucum	68618	68628	monomeric_repeat	(A)11	11
T. minus var hypoleucum	69791	69803	monomeric_repeat	(T)13	13
T. minus var hypoleucum	70969	70978	monomeric_repeat	(T)10	10
T. minus var hypoleucum	71956	71970	monomeric_repeat	(T)15	15
T. minus var hypoleucum	72228	72237	monomeric_repeat	(T)10	10
T. minus var hypoleucum	72617	72626	monomeric_repeat	(A)10	10
T. minus var hypoleucum	72764	72775	monomeric_repeat	(A)12	12
T. minus var hypoleucum	76593	76604	monomeric_repeat	(T)12	12
T. minus var hypoleucum	76797	76811	monomeric_repeat	(A)15	15
T. minus var hypoleucum	82610	82621	monomeric_repeat	(A)12	12
T. minus var hypoleucum	83646	83660	monomeric_repeat	(T)15	15
T. minus var hypoleucum	84160	84169	monomeric_repeat	(A)10	10
T. minus var hypoleucum	109832	109843	monomeric_repeat	(A)12	12
T. minus var hypoleucum	112004	112013	monomeric_repeat	(A)10	10
T. minus var hypoleucum	112899	112908	monomeric_repeat	(T)10	10
T. minus var hypoleucum	127762	127771	monomeric_repeat	(T)10	10
T. minus var hypoleucum	128469	128479	monomeric_repeat	(T)11	11
T. minus var hypoleucum	129861	129870	monomeric_repeat	(T)10	10
T. minus var hypoleucum	132031	132042	monomeric_repeat	(T)12	12
T. petaloideum	149	164	monomeric_repeat	(A)16	16
T. petaloideum	4735	4745	monomeric_repeat	(T)11	11
T. petaloideum	6201	6210	monomeric_repeat	(T)10	10
T. petaloideum	6283	6292	monomeric_repeat	(A)10	10
T. petaloideum	6503	6512	monomeric_repeat	(T)10	10
T. petaloideum	6574	6586	monomeric_repeat	(C)13	13
T. petaloideum	8449	8463	monomeric_repeat	(T)15	15
T. petaloideum	12973	12982	monomeric_repeat	(A)10	10
T. petaloideum	16281	16291	monomeric_repeat	(T)11	11
T. petaloideum	18371	18384	monomeric_repeat	(T)14	14
T. petaloideum	26067	26076	monomeric_repeat	(T)10	10
T. petaloideum	36990	36999	monomeric_repeat	(T)10	10
T. petaloideum	47657	47667	monomeric_repeat	(A)11	11
T. petaloideum	48436	48449	monomeric_repeat	(A)14	14
T. petaloideum	51390	51403	monomeric_repeat	(T)14	14
T. petaloideum	52422	52434	monomeric_repeat	(T)13	13
T. petaloideum	52754	52763	monomeric_repeat	(T)10	10
T. petaloideum	52861	52876	monomeric_repeat	(T)16	16
T. petaloideum	60860	60869	monomeric_repeat	(T)10	10
T. petaloideum	62470	62484	monomeric_repeat	(A)15	15
T. petaloideum	66104	66114	monomeric_repeat	(A)11	11
T. petaloideum	69477	69487	monomeric_repeat	(T)11	11
T. petaloideum	71640	71651	monomeric_repeat	(T)12	12
T. petaloideum	72295	72304	monomeric_repeat	(A)10	10
T. petaloideum	76264	76273	monomeric_repeat	(T)10	10
T. petaloideum	82260	82269	monomeric_repeat	(T)10	10
T. petaloideum	83309	83323	monomeric_repeat	(T)15	15
T. petaloideum	83821	83833	monomeric_repeat	(A)13	13
T. petaloideum	109497	109506	monomeric_repeat	(A)10	10
T. petaloideum	111667	111676	monomeric_repeat	(A)10	10
T. petaloideum	114254	114263	monomeric_repeat	(A)10	10
T. petaloideum	114846	114855	monomeric_repeat	(T)10	10
T. petaloideum	127428	127437	monomeric_repeat	(T)10	10
T. petaloideum	128135	128145	monomeric_repeat	(T)11	11
T. petaloideum	129527	129536	monomeric_repeat	(T)10	10
T. petaloideum	131697	131706	monomeric_repeat	(T)10	10
T. simplex	21	32	monomeric_repeat	(T)12	12
T. simplex	170	186	monomeric_repeat	(A)17	17
T. simplex	4276	4285	monomeric_repeat	(T)10	10
T. simplex	4600	4609	monomeric_repeat	(A)10	10
T. simplex	5468	5477	monomeric_repeat	(T)10	10
T. simplex	6351	6362	monomeric_repeat	(A)12	12
T. simplex	6573	6583	monomeric_repeat	(T)11	11
T. simplex	8511	8520	monomeric_repeat	(A)10	10
T. simplex	8524	8533	monomeric_repeat	(T)10	10
T. simplex	12971	12980	monomeric_repeat	(T)10	10
T. simplex	13090	13100	monomeric_repeat	(A)11	11
T. simplex	16412	16422	monomeric_repeat	(T)11	11
T. simplex	18502	18515	monomeric_repeat	(T)14	14
T. simplex	26208	26217	monomeric_repeat	(T)10	10
T. simplex	27059	27069	monomeric_repeat	(A)11	11
T. simplex	31383	31394	monomeric_repeat	(A)12	12
T. simplex	37153	37162	monomeric_repeat	(T)10	10
T. simplex	38140	38149	monomeric_repeat	(T)10	10
T. simplex	47810	47825	monomeric_repeat	(A)16	16
T. simplex	48282	48292	monomeric_repeat	(A)11	11
T. simplex	48592	48603	monomeric_repeat	(A)12	12
T. simplex	51590	51606	monomeric_repeat	(T)17	17
T. simplex	52179	52188	monomeric_repeat	(T)10	10
T. simplex	52676	52687	monomeric_repeat	(T)12	12
T. simplex	53066	53075	monomeric_repeat	(T)10	10
T. simplex	53170	53180	monomeric_repeat	(T)11	11
T. simplex	61219	61229	monomeric_repeat	(T)11	11
T. simplex	62264	62273	monomeric_repeat	(T)10	10
T. simplex	65049	65062	monomeric_repeat	(T)14	14
T. simplex	66434	66444	monomeric_repeat	(A)11	11
T. simplex	66713	66722	monomeric_repeat	(A)10	10
T. simplex	68646	68656	monomeric_repeat	(A)11	11
T. simplex	69832	69847	monomeric_repeat	(T)16	16
T. simplex	71999	72013	monomeric_repeat	(T)15	15
T. simplex	72271	72282	monomeric_repeat	(T)12	12
T. simplex	72662	72671	monomeric_repeat	(A)10	10
T. simplex	73015	73024	monomeric_repeat	(T)10	10
T. simplex	75456	75466	monomeric_repeat	(T)11	11
T. simplex	76636	76647	monomeric_repeat	(T)12	12
T. simplex	82653	82665	monomeric_repeat	(A)13	13
T. simplex	83690	83704	monomeric_repeat	(T)15	15
T. simplex	84198	84207	monomeric_repeat	(A)10	10
T. simplex	109870	109880	monomeric_repeat	(A)11	11
T. simplex	112041	112050	monomeric_repeat	(A)10	10
T. simplex	112936	112945	monomeric_repeat	(T)10	10
T. simplex	127810	127819	monomeric_repeat	(T)10	10
T. simplex	128517	128527	monomeric_repeat	(T)11	11
T. simplex	129909	129918	monomeric_repeat	(T)10	10
T. simplex	132079	132089	monomeric_repeat	(T)11	11
T. tenue	148	157	monomeric_repeat	(A)10	10
T. tenue	1788	1797	monomeric_repeat	(T)10	10
T. tenue	4656	4665	monomeric_repeat	(A)10	10
T. tenue	4763	4772	monomeric_repeat	(T)10	10
T. tenue	6308	6317	monomeric_repeat	(A)10	10
T. tenue	6592	6601	monomeric_repeat	(C)10	10
T. tenue	8458	8467	monomeric_repeat	(T)10	10
T. tenue	13006	13015	monomeric_repeat	(A)10	10
T. tenue	16328	16337	monomeric_repeat	(T)10	10
T. tenue	18417	18430	monomeric_repeat	(T)14	14
T. tenue	26108	26117	monomeric_repeat	(T)10	10
T. tenue	26959	26968	monomeric_repeat	(A)10	10
T. tenue	27227	27236	monomeric_repeat	(T)10	10
T. tenue	27869	27881	monomeric_repeat	(A)13	13
T. tenue	31276	31285	monomeric_repeat	(A)10	10
T. tenue	33307	33317	monomeric_repeat	(A)11	11
T. tenue	37034	37043	monomeric_repeat	(T)10	10
T. tenue	44058	44068	monomeric_repeat	(T)11	11
T. tenue	44670	44680	monomeric_repeat	(T)11	11
T. tenue	47688	47701	monomeric_repeat	(A)14	14
T. tenue	48156	48165	monomeric_repeat	(A)10	10
T. tenue	48465	48475	monomeric_repeat	(A)11	11
T. tenue	51422	51438	monomeric_repeat	(T)17	17
T. tenue	52485	52494	monomeric_repeat	(T)10	10
T. tenue	52982	52998	monomeric_repeat	(T)17	17
T. tenue	61000	61010	monomeric_repeat	(T)11	11
T. tenue	62045	62054	monomeric_repeat	(T)10	10
T. tenue	64824	64835	monomeric_repeat	(T)12	12
T. tenue	66511	66520	monomeric_repeat	(A)10	10
T. tenue	68441	68451	monomeric_repeat	(A)11	11
T. tenue	69622	69631	monomeric_repeat	(T)10	10
T. tenue	70793	70803	monomeric_repeat	(T)11	11
T. tenue	71781	71790	monomeric_repeat	(T)10	10
T. tenue	72059	72068	monomeric_repeat	(T)10	10
T. tenue	72448	72458	monomeric_repeat	(A)11	11
T. tenue	72604	72615	monomeric_repeat	(A)12	12
T. tenue	72813	72822	monomeric_repeat	(T)10	10
T. tenue	76425	76434	monomeric_repeat	(T)10	10
T. tenue	76627	76638	monomeric_repeat	(A)12	12
T. tenue	82437	82447	monomeric_repeat	(A)11	11
T. tenue	83451	83462	monomeric_repeat	(T)12	12
T. tenue	83533	83542	monomeric_repeat	(T)10	10
T. tenue	84012	84022	monomeric_repeat	(A)11	11
T. tenue	98783	98792	monomeric_repeat	(T)10	10
T. tenue	109693	109702	monomeric_repeat	(A)10	10
T. tenue	111872	111881	monomeric_repeat	(A)10	10
T. tenue	112767	112776	monomeric_repeat	(T)10	10
T. tenue	127628	127640	monomeric_repeat	(T)13	13
T. tenue	128338	128348	monomeric_repeat	(T)11	11
T. tenue	129730	129739	monomeric_repeat	(T)10	10
T. tenue	131909	131918	monomeric_repeat	(T)10	10
T. tenue	142819	142828	monomeric_repeat	(A)10	10
T. thalictroides	160	169	monomeric_repeat	(A)10	10
T. thalictroides	1804	1813	monomeric_repeat	(T)10	10
T. thalictroides	3937	3947	monomeric_repeat	(A)11	11
T. thalictroides	4236	4245	monomeric_repeat	(T)10	10
T. thalictroides	4388	4401	monomeric_repeat	(A)14	14
T. thalictroides	6090	6099	monomeric_repeat	(A)10	10
T. thalictroides	7431	7440	monomeric_repeat	(A)10	10
T. thalictroides	11896	11905	monomeric_repeat	(T)10	10
T. thalictroides	18053	18066	monomeric_repeat	(T)14	14
T. thalictroides	25751	25760	monomeric_repeat	(T)10	10
T. thalictroides	31292	31303	monomeric_repeat	(A)12	12
T. thalictroides	37163	37173	monomeric_repeat	(G)11	11
T. thalictroides	45715	45728	monomeric_repeat	(A)14	14
T. thalictroides	46336	46345	monomeric_repeat	(T)10	10
T. thalictroides	47350	47362	monomeric_repeat	(A)13	13
T. thalictroides	48119	48129	monomeric_repeat	(A)11	11
T. thalictroides	52043	52053	monomeric_repeat	(A)11	11
T. thalictroides	52635	52646	monomeric_repeat	(T)12	12
T. thalictroides	59942	59952	monomeric_repeat	(C)11	11
T. thalictroides	59953	59964	monomeric_repeat	(A)12	12
T. thalictroides	60957	60966	monomeric_repeat	(T)10	10
T. thalictroides	62325	62334	monomeric_repeat	(G)10	10
T. thalictroides	64468	64477	monomeric_repeat	(T)10	10
T. thalictroides	64600	64611	monomeric_repeat	(G)12	12
T. thalictroides	67871	67882	monomeric_repeat	(A)12	12
T. thalictroides	68344	68354	monomeric_repeat	(C)11	11
T. thalictroides	71113	71123	monomeric_repeat	(T)11	11
T. thalictroides	83133	83144	monomeric_repeat	(A)12	12
T. thalictroides	83268	83278	monomeric_repeat	(A)11	11
T. thalictroides	84888	84898	monomeric_repeat	(T)11	11
T. thalictroides	108848	108861	monomeric_repeat	(A)14	14
T. thalictroides	111033	111042	monomeric_repeat	(A)10	10
T. thalictroides	111933	111943	monomeric_repeat	(T)11	11
T. thalictroides	119042	119051	monomeric_repeat	(A)10	10
T. thalictroides	123886	123895	monomeric_repeat	(T)10	10
T. thalictroides	124101	124110	monomeric_repeat	(T)10	10
T. thalictroides	126680	126689	monomeric_repeat	(T)10	10
T. thalictroides	128782	128791	monomeric_repeat	(T)10	10
T. thalictroides	130963	130976	monomeric_repeat	(T)14	14
T. viscosum	6804	6814	monomeric_repeat	(T)11	11
T. viscosum	9114	9124	monomeric_repeat	(T)11	11
T. viscosum	12971	12983	monomeric_repeat	(A)13	13
T. viscosum	16259	16268	monomeric_repeat	(T)10	10
T. viscosum	18348	18361	monomeric_repeat	(T)14	14
T. viscosum	26040	26049	monomeric_repeat	(T)10	10
T. viscosum	26891	26900	monomeric_repeat	(A)10	10
T. viscosum	31211	31222	monomeric_repeat	(A)12	12
T. viscosum	36673	36682	monomeric_repeat	(T)10	10
T. viscosum	37715	37724	monomeric_repeat	(A)10	10
T. viscosum	46167	46179	monomeric_repeat	(T)13	13
T. viscosum	46654	46667	monomeric_repeat	(T)14	14
T. viscosum	47652	47663	monomeric_repeat	(A)12	12
T. viscosum	48423	48432	monomeric_repeat	(A)10	10
T. viscosum	51373	51382	monomeric_repeat	(T)10	10
T. viscosum	52430	52440	monomeric_repeat	(T)11	11
T. viscosum	52911	52923	monomeric_repeat	(T)13	13
T. viscosum	60934	60945	monomeric_repeat	(T)12	12
T. viscosum	61979	61988	monomeric_repeat	(T)10	10
T. viscosum	64876	64893	monomeric_repeat	(C)18	18
T. viscosum	66143	66154	monomeric_repeat	(A)12	12
T. viscosum	69490	69502	monomeric_repeat	(T)13	13
T. viscosum	71646	71657	monomeric_repeat	(T)12	12
T. viscosum	71915	71924	monomeric_repeat	(T)10	10
T. viscosum	72323	72332	monomeric_repeat	(A)10	10
T. viscosum	72453	72462	monomeric_repeat	(A)10	10
T. viscosum	72660	72670	monomeric_repeat	(T)11	11
T. viscosum	76287	76298	monomeric_repeat	(T)12	12
T. viscosum	81228	81238	monomeric_repeat	(T)11	11
T. viscosum	82274	82285	monomeric_repeat	(T)12	12
T. viscosum	83322	83337	monomeric_repeat	(T)16	16
T. viscosum	98609	98618	monomeric_repeat	(T)10	10
T. viscosum	109522	109534	monomeric_repeat	(A)13	13
T. viscosum	111695	111704	monomeric_repeat	(A)10	10
T. viscosum	112584	112593	monomeric_repeat	(T)10	10
T. viscosum	114285	114296	monomeric_repeat	(A)12	12
T. viscosum	114322	114331	monomeric_repeat	(T)10	10
T. viscosum	114875	114888	monomeric_repeat	(T)14	14
T. viscosum	116594	116604	monomeric_repeat	(T)11	11
T. viscosum	119889	119898	monomeric_repeat	(A)10	10
T. viscosum	119924	119933	monomeric_repeat	(T)10	10
T. viscosum	127521	127530	monomeric_repeat	(T)10	10
T. viscosum	129620	129629	monomeric_repeat	(T)10	10
T. viscosum	131790	131802	monomeric_repeat	(T)13	13
T. viscosum	142706	142715	monomeric_repeat	(A)10	10

## Sheet: TableS4
Table S4. Summary of characteristics of 115 IGS regions in chloroplast genomes sequences in Thalictrum.
IGS	Size	GC content	Pi
accD-psaI	734	0.2665	0.01385
atpA-atpF	66	0.3939	0.00555
atpB-rbcL	797	0.3008	0.00648
atpE-atpB	6	0.3333	0
atpF-atpH	485	0.3035	0.01655
atpH-atpI	1042	0.3156	0.01032
atpI-rps2	207	0.3039	0.00745
ccsA-ndhD	231	0.2768	0.02702
cemA-petA	159	0.3688	0.00646
clpP-psbB	410	0.3872	0.00854
infA-rps8	178	0.3335	0.0315
matK-rps16	1592	0.3182	0.01108
ndhA-ndhH	1	0	0
ndhB-rps7	325	0.3736	0.00056
ndhC-trnVUAC	1065	0.3126	0.02118
ndhD-psaC	108	0.35	0.02367
ndhE-ndhG	241	0.2537	0.01371
ndhF-rpl32	851	0.2337	0.03486
ndhG-ndhI	478	0.2465	0.02418
ndhH-rps15	168	0.2568	0.00287
ndhI-ndhA	78	0.3333	0.00469
ndhJ-ndhK	141	0.3159	0.02178
ndhK-ndhC	53	0.2826	0
petA-psbJ	507	0.3148	0.01332
petB-petD	203	0.3346	0.00633
petD-rpoA	189	0.323	0.00402
petG-trnWCCA	144	0.4053	0.00483
petL-petG	180	0.3263	0.00879
petN-psbM	1269	0.2857	0.01695
psaA-ycf3	703	0.3548	0.01133
psaB-psaA	25	0.4	0
psaC-ndhE	267	0.3063	0.00725
psaI-ycf4	438	0.3342	0.00999
psaJ-rpl33	441	0.3048	0.01375
psbA-trnKUUU	277	0.2736	0.00448
psbB-psbT	195	0.3729	0.00941
psbC-trnSUGA	208	0.3777	0.01705
psbD-psbC	55	0.5091	0
psbE-petL	1143	0.3171	0.00973
psbF-psbE	9	0.4444	0
psbH-petB	120	0.325	0.01546
psbI-trnSGCU	136	0.2719	0.01721
psbJ-psbL	119	0.4354	0.00307
psbK-psbI	441	0.3047	0.01277
psbL-psbF	22	0.3182	0
psbM-trnDGUC	1194	0.3275	0.01297
psbN-psbH	106	0.3419	0.00939
psbT-psbN	92	0.2816	0.00779
psbZ-trnGGCC	368	0.2793	0.02052
rbcL-accD	793	0.331	0.0131
rpl2-rpl23	18	0.5556	0
rpl14-rpl16	136	0.3025	0.00905
rpl16-rps3	205	0.2576	0.02456
rpl20-rps12	821	0.3421	0.00435
rpl22-rps19	60	0.4136	0.00549
rpl23-trnICAU	165	0.297	0
rpl32-trnLUAG	182	0.3416	0.02694
rpl33-rps18	212	0.2953	0.00483
rpl36-infA	183	0.3005	0.00776
rpoA-rps11	65	0.386	0.00281
rpoB-trnCGCA	1360	0.3183	0.01399
rpoC1-rpoB	5	0.2364	0.07171
rpoC2-rpoC1	177	0.4569	0.00416
rps2-rpoC2	226	0.3496	0.0169
rps3-rpl22	18	0.4899	0.01863
rps4-trnTUGU	442	0.2667	0.01831
rps7-rps12	53	0.4528	0
rps8-rpl14	215	0.3061	0.00448
rps11-rpl36	112	0.345	0.00622
rps12-clpP	147	0.3097	0.00806
rps12-trnVGAC	1890	0.4057	0.00233
rps14-psaB	134	0.3426	0.00647
rps15-ycf1	438	0.2854	0.01239
rps16-trnQUUG	1101	0.29	0.01813
rps18-rpl20	301	0.3408	0.0113
rps19-rpl2	66	0.296	0
ycf1-ndhF	764	0.2856	0.01839
ycf15-trnLCAA	368	0.4807	0.00201
ycf2-ycf15	64	0.3906	0
ycf3-trnSGGA	625	0.3043	0.01246
ycf4-cemA	865	0.317	0.01042
rrn4.5-rrn5	225	0.4819	0.00247
rrn5-trnRACG	253	0.41	0.00281
rrn16-trnIGAU	294	0.4966	0
rrn23-rrn4.5	98	0.5798	0.00335
trnAUGC-rrn23	152	0.4474	0
trnCGCA-petN	831	0.3635	0.01182
trnDGUC-trnYGUA	427	0.2905	0.01585
trnEUUC-trnTGGU	760	0.2938	0.01019
trnFGAA-ndhJ	570	0.3423	0.018
trnfMCAU-rps14	161	0.4156	0.00776
trnGGCC-trnfMCAU	179	0.3272	0.0144
trnGUCC-trnRUCU	221	0.3167	0.02031
trnHGUG-psbA	115	0.4421	0.02542
trnICAU-ycf2	68	0.4706	0
trnIGAU-trnAUGC	64	0.5781	0
trnKUUU-matK	2333	0.3291	0.00835
trnLCAA-ndhB	570	0.3863	0.00399
trnLUAA-trnFGAA	402	0.3474	0.01334
trnLUAG-ccsA	113	0.3413	0.00982
trnMCAU-atpE	228	0.3042	0.01202
trnNGUU-ycf1	217	0.4571	0.00168
trnPUGG-psaJ	565	0.2821	0.01815
trnQUUG-psbK	338	0.2971	0.0133
trnRACG-trnNGUU	605	0.4431	0.0059
trnRUCU-atpA	137	0.2507	0.01998
trnSGCU-trnGUCC	430	0.2877	0.01707
trnSGGA-rps4	314	0.3232	0.00808
trnSUGA-psbZ	387	0.3474	0.02654
trnTGGU-psbD	1401	0.3153	0.0105
trnTUGU-trnLUAA	779	0.2872	0.0191
trnVGAC-rrn16	227	0.4758	0
trnVUAC-trnMCAU	196	0.3671	0.00723
trnWCCA-trnPUGG	204	0.3219	0.01981
trnYGUA-trnEUUC	59	0.3744	0.00873
			0.010782

## Sheet: TableS5
Table S5. The dN and dS under the model 0 (H0) in the study.
Gene	T. aquilegiifolium	T. baicalense	T. coreanum	T. foeniculaceum	T. foliolosum	T. minus var. hypoleucum	T. petaloideum	T. simplex	T. tenue	T. thalictroides	T. viscosum	L. fumarioides	P. anemonoides	Median
dN
accD	0	0.0019	0.0014	0.0005	0.0033	0	0	0	0.0005	0.0032	0	0.0065	0.0042	0.0005
atpA	0	0	0.0005	0.0004	0.0004	0	0.0004	0	0	0.0006	0.0001	0.0007	0.0001	0.0001
atpB	0	0.0002	0.0005	0.0003	0.0003	0	0.0002	0	0.0003	0.0002	0	0.001	0.0005	0.0002
atpE	0	0.0013	0	0	0	0	0	0	0	0.0013	0.0025	0.0013	0.0013	0
atpF	0	0	0.0038	0.0038	0.0019	0	0	0	0.0019	0	0.0019	0.0038	0	0
atpH	0	0	0	0	0	0	0	0	0	0	0	0	0	0
atpI	0	0.0007	0.0004	0.0007	0	0	0.0007	0	0.0004	0.0004	0	0.0019	0.0003	0.0004
ccsA	0	0.0022	0.006	0.006	0.0037	0	0.0022	0	0	0.0037	0.0007	0.014	0.0048	0.0022
cemA	0	0	0.0019	0.0019	0.001	0	0	0	0	0.0019	0.0019	0.0029	0.0039	0.001
clpP	0	0	0.0011	0.0004	0	0	0.0004	0	0	0.0004	0.0011	0.0015	0	0
infA	0	0.0096	0	0.0096	0.0096	0	0	0	0.0096	0	0.0701	0.0722	0.0096	0.0096
matK	0	0.0011	0.0032	0.0049	0.0038	0	0.0027	0.0023	0.0011	0.0011	0.0038	0.0076	0.0027	0.0027
ndhA	0	0.0008	0.0019	0.002	0.0008	0	0.0004	0	0.0008	0	0.0012	0.004	0.0008	0.0008
ndhB	0	0	0.0002	0.0002	0	0	0.0005	0	0	0	0.0002	0.0012	0.0002	0
ndhC	0	0	0.0009	0.0018	0	0	0	0	0	0.0037	0	0.0028	0.0009	0
ndhD	0	0.0013	0.0009	0.0013	0.0011	0	0.0006	0.0002	0.0006	0.0017	0.0015	0.0042	0.0019	0.0011
ndhE	0	0	0.0004	0	0.0004	0	0.0004	0	0	0	0.0004	0.0008	0	0
ndhF	0	0.0006	0.0025	0.0009	0.0015	0	0.0021	0	0.0006	0.0022	0.0009	0.006	0.0036	0.0009
ndhG	0	0.0029	0.001	0.001	0.0019	0	0.001	0	0.0029	0.0019	0.001	0.0039	0.0039	0.001
ndhH	0	0.0003	0.0013	0.001	0.0005	0	0.001	0	0	0.0005	0.0005	0.0026	0.0013	0.0005
ndhI	0	0.0007	0.0021	0.0014	0.0007	0	0	0	0.0007	0.0007	0.0014	0.0051	0.0021	0.0007
ndhJ	0	0	0	0	0	0	0	0	0	0	0	0.0073	0	0
ndhK	0	0	0.002	0.001	0.003	0	0	0	0	0.001	0	0.0051	0.0041	0
petA	0.0004	0.0004	0.0004	0.0004	0.0004	0	0.0004	0	0.0054	0.0018	0.0004	0.0018	0.0022	0.0004
petB	0	0	0	0	0	0	0	0	0	0	0	0	0	0
petD	0	0	0.0004	0.0004	0	0	0	0	0.0002	0	0	0.0004	0.0002	0
petG	0	0	0	0	0	0	0	0	0	0	0	0	0	0
petL	0	0	0	0	0	0	0	0	0	0.0072	0	0	0	0
petN	0	0	0.0158	0	0	0	0	0	0	0	0	0	0	0
psaA	0	0	0.0001	0.0001	0	0	0	0	0	0	0	0.0001	0	0
psaB	0	0.0002	0.0001	0.0002	0.0005	0	0.0002	0	0	0.0004	0.0003	0.0015	0.0002	0.0002
psaC	0	0	0	0	0	0	0	0	0	0	0	0	0	0
psaI	0	0	0	0	0	0	0	0	0	0	0.0092	0.0281	0.009	0
psaJ	0	0	0	0	0	0	0	0	0	0	0	0	0	0
psbA	0	0	0	0.0001	0	0	0.0001	0	0.0001	0.0002	0.0001	0.0004	0.0001	0.0001
psbB	0	0.0004	0.0002	0.0004	0.0002	0	0.0002	0	0	0.0004	0.0004	0	0.0013	0.0002
psbC	0	0.0001	0.0001	0.0001	0.0001	0	0.0001	0.0001	0.0001	0.0001	0.0001	0.0004	0.0001	0.0001
psbD	0	0	0.0002	0.0002	0.0002	0	0	0	0	0.0005	0	0.0012	0.0005	0
psbE	0	0	0	0	0	0	0	0	0	0	0	0	0	0
psbF	0	0	0	0	0	0	0	0	0	0	0	0	0	0
psbH	0	0	0	0	0	0	0	0	0	0.0017	0	0.0073	0.0017	0
psbI	0	0	0	0	0	0	0	0	0	0	0	0	0	0
psbJ	0	0	0	0	0	0	0.0037	0	0	0	0	0.0075	0	0
psbK	0	0	0.0037	0	0	0	0	0	0	0.0037	0.0037	0	0.0076	0
psbL	0	0	0	0	0	0	0	0	0	0	0	0	0	0
psbM	0	0	0	0	0	0	0	0	0	0	0	0	0	0
psbN	0	0	0	0	0	0	0	0	0	0	0	0	0	0
psbT	0	0	0	0	0	0	0	0	0	0.0106	0	0.0052	0	0
psbZ	0	0	0	0	0	0	0	0	0	0	0	0	0	0
rbcL	0	0.0004	0.0014	0.0007	0.0014	0	0	0	0	0.0007	0.0004	0.0039	0.0018	0.0004
rpl2	0	0	0	0	0	0	0	0	0	0	0	0.0011	0	0
rpl14	0	0.0004	0	0	0.0004	0	0	0	0	0	0.0004	0.002	0	0
rpl16	0	0.0023	0	0.0011	0	0	0	0	0.0011	0	0	0.0023	0.0022	0
rpl20	0	0.0022	0.0044	0.0022	0.0044	0	0	0	0.011	0	0	0.0088	0	0
rpl22	0	0	0	0	0.0016	0	0	0	0	0.0016	0.008	0.0016	0.0016	0
rpl23	0	0	0	0.0046	0	0	0	0	0	0	0	0	0.0046	0
rpl33	0	0	0	0	0	0	0.0019	0	0	0	0.0019	0.0039	0.0019	0
rpl36	0	0	0	0	0	0	0	0	0	0	0	0	0	0
rpoA	0	0	0.0025	0.0015	0.0005	0	0.001	0	0.001	0.0026	0.0005	0.0143	0.0025	0.001
rpoB	0	0.0003	0.0004	0.0002	0.0003	0	0.0002	0	0	0.0004	0.0003	0.0019	0.0008	0.0003
rpoC1	0	0.0012	0.0007	0.0012	0.0005	0	0.0007	0	0.0002	0.001	0.0002	0.0056	0.001	0.0007
rpoC2	0	0.0018	0.0015	0.0017	0.001	0	0.0012	0.0005	0.001	0.0013	0.0008	0.0053	0.0026	0.0012
rps2	0	0.0011	0.0034	0.0126	0.0114	0	0	0	0	0.0103	0	0.0068	0	0
rps3	0	0.0005	0.0011	0.0011	0	0	0.0005	0.005	0	0.0005	0.0005	0.0039	0.0011	0.0005
rps4	0	0	0.0007	0.0014	0.0007	0	0.0007	0	0	0.0007	0	0.0056	0.0021	0.0007
rps7	0	0	0	0	0	0	0	0	0	0	0	0	0	0
rps8	0	0	0.0015	0.0031	0	0	0	0	0.0015	0	0.0015	0.0031	0.0062	0
rps11	0	0.0006	0	0	0.0019	0	0.0006	0	0	0	0	0.0027	0.0006	0
rps12	0	0	0	0	0	0	0	0	0	0	0	0	0	0
rps14	0	0	0	0	0	0	0	0	0	0.0011	0.0011	0	0	0
rps15	0	0.0033	0	0.0168	0	0	0	0	0.0033	0	0	0.0134	0.0034	0
rps16	0	0	0	0.0032	0	0	0	0	0	0.0032	0	0.0064	0.0032	0
rps18	0	0	0	0	0	0	0	0	0	0	0.0011	0.0011	0	0
rps19	0	0	0	0	0	0	0	0	0	0	0	0	0	0
ycf1	0	0.0027	0.0042	0.0109	0.0043	0	0.0028	0.0005	0.0014	0.0035	0.0053	0.0179	0.0081	0.0035
ycf2	0	0	0	0	0.0119	0	0	0	0	0	0	0.0039	0	0
ycf3	0	0	0	0	0	0	0	0	0.0012	0	0.0012	0.0012	0	0
ycf4	0	0.0002	0.0002	0	0.0002	0	0	0	0	0.0002	0	0	0.0002	0
ycf15	0	0	0.0008	0	0	0	0.0004	0.0001	0.0005	0.0001	0.0001	0.0017	0.0005	0.0001
dS
accD	0	0.0075	0.0056	0.0019	0.0131	0	0	0	0.0019	0.013	0	0.0263	0.0168	0.0019
atpA	0	0	0.0064	0.0063	0.0063	0	0.0063	0	0	0.0084	0.0021	0.0106	0.0021	0.0021
atpB	0	0.0022	0.0068	0.0045	0.0045	0	0.0022	0	0.0045	0.0022	0	0.0137	0.0068	0.0022
atpE	0	0.007	0	0	0	0	0	0	0	0.0071	0.0141	0.0071	0.007	0
atpF	0	0	0.0034	0.0034	0.0017	0	0	0	0.0017	0	0.0017	0.0034	0	0
atpH	0	0	0	0	0	0	0.0154	0	0	0	0	0.0222	0.0468	0
atpI	0	0.0087	0.0043	0.0087	0	0	0.0087	0	0.0043	0.0043	0	0.0225	0.0034	0.0043
ccsA	0	0.007	0.0189	0.0189	0.0117	0	0.0071	0	0	0.0118	0.0023	0.0445	0.0153	0.0071
cemA	0	0	0.0067	0.0067	0.0034	0	0	0	0	0.0067	0.0067	0.0102	0.0136	0.0034
clpP	0	0	0.0157	0.0052	0	0	0.0052	0	0	0.0053	0.0158	0.0211	0	0
infA	0	0.0124	0	0.0123	0.0124	0	0	0	0.0124	0	0.0901	0.0928	0.0123	0.0123
matK	0	0.0023	0.007	0.0105	0.0082	0	0.0058	1.3	0.0023	0.0023	0.0081	0.0164	0.0058	0.0058
ndhA	0	0.0053	0.0133	0.0134	0.0053	0	0.0026	0	0.0053	0	0.008	0.0271	0.0054	0.0053
ndhB	0	0	0.0021	0.0021	0	0	0.0042	0	0	0	0.0021	0.0104	0.0021	0
ndhC	0	0	0.0096	0.0195	0	0	0	0	0	0.0399	0	0.0305	0.0095	0
ndhD	0	0.0129	0.0087	0.0129	0.0108	0	0.0064	0.0021	0.0064	0.0174	0.0151	0.0423	0.019	0.0108
ndhE	0	0	0.0158	0	0.0159	0	0.0161	0	0	0	0.016	0.0329	0	0
ndhF	0	0.0047	0.019	0.0071	0.0118	0	0.0166	0	0.0047	0.0167	0.0071	0.0462	0.0279	0.0071
ndhG	0	0.015	0.005	0.005	0.01	0	0.005	0	0.0149	0.01	0.005	0.0201	0.02	0.005
ndhH	0	0.003	0.0152	0.012	0.006	0	0.012	0	0	0.0059	0.006	0.0305	0.0152	0.006
ndhI	0	0.0061	0.0186	0.0123	0.0061	0	0	0	0.0061	0.0062	0.0122	0.0448	0.019	0.0061
ndhJ	0	0	0	0	0	0	0	0	0	0	0	0.0209	0	0
ndhK	0	0	0.0064	0.0032	0.0097	0	0	0	0	0.0032	0	0.0162	0.0129	0
petA	0.003	0.003	0.003	0.003	0.003	0	0.003	0	0.0368	0.0121	0.003	0.0122	0.0153	0.003
petB	0	0	0.0059	0	0.0059	0	0.0118	0	0.0059	0	0.0058	0.024	0.018	0.0058
petD	0	0	0.0141	0.014	0	0	0	0	0.0071	0	0	0.0142	0.007	0
petG	0	0	0	0	0	0	0	0	0	0	0	0	0	0
petL	0	0	0	0	0	0	0	0	0	0.0716	0	0	0	0
petN	0	0	0.0583	0	0	0	0	0	0	0	0	0	0	0
psaA	0	0.0035	0.0088	0.0106	0.0018	0	0.0018	0	0	0.0017	0.0053	0.0088	0.0035	0.0018
psaB	0	0.0031	0.0016	0.0031	0.0078	0	0.0031	0	0	0.0062	0.0047	0.0222	0.0031	0.0031
psaC	0	0	0.0568	0	0	0	0	0	0	0	0.0362	0.0364	0.0176	0
psaI	0	0	0	0	0	0	0	0	0	0	0.0104	0.0319	0.0102	0
psaJ	0	0	0	0.0272	0.0272	0	0.0271	0	0	0	0.0269	0	0.0272	0
psbA	0	0	0	0.0074	0	0	0.0037	0	0.0037	0.0111	0.0037	0.0262	0.0037	0.0037
psbB	0	0.0043	0.0021	0.0043	0.0021	0	0.0021	0	0	0.0043	0.0043	0	0.0151	0.0021
psbC	0	0	0.0024	0.0048	0.0047	0.0024	0	0.0024	0.0047	0.0024	0.0023	0.0047	0.0166	0.0025	0.0024
psbD	0	0	0.0032	0.0032	0.0032	0	0	0	0	0.0064	0	0.0161	0.0064	0
psbE	0	0	0	0	0	0	0	0	0	0	0	0.0172	0.0172	0
psbF	0	0	0	0	0	0	0	0	0	0	0	0	0	0
psbH	0	0	0	0	0	0	0	0	0	0.0145	0	0.0611	0.0142	0
psbI	0	0.0257	0	0	0	0	0	0	0	0	0	0	0	0
psbJ	0	0	0	0	0	0	0.0254	0	0	0	0	0.0518	0	0
psbK	0	0	0.0115	0	0	0	0	0	0	0.0115	0.0115	0	0.0232	0
psbL	0	0	0	0	0.0529	0	0	0	0	0	0	0	0	0
psbM	0	0	0	0	0	0	0	0	0	0	0	0	0	0
psbN	0	0	0	0	0.0247	0	0	0	0	0	0	0	0	0
psbT	0	0	0	0	0	0	0	0	0	0.0431	0	0.0212	0	0
psbZ	0	0	0.0225	0	0	0	0	0	0	0	0.0217	0.0224	0.0226	0
rbcL	0	0.0018	0.0074	0.0037	0.0074	0	0	0	0	0.0037	0.0018	0.0206	0.0093	0.0018
rpl14	0	0.0107	0	0	0.0107	0	0	0	0	0	0.0108	0.055	0	0
rpl16	0	0.0148	0	0.0074	0	0	0	0	0.0074	0	0	0.015	0.0145	0
rpl2	0	0	0	0	0	0	0	0	0	0	0	0.0061	0	0
rpl20	0	0.0054	0.0108	0.0054	0.0108	0	0	0	0.0274	0	0	0.0218	0	0
rpl22	0	0	0	0	0.0032	0	0	0	0	0.0032	0.0161	0.0032	0.0032	0
rpl23	0	0	0	0	0	0	0	0	0	0	0	0	0	0
rpl33	0	0	0	0	0	0	0.014	0	0	0	0.0141	0.0287	0.0141	0
rpl36	0	0	0	0	0	0	0	0	0	0	0	0.0293	0	0
rpoA	0	0	0.0148	0.009	0.003	0	0.006	0	0.006	0.0154	0.003	0.0846	0.0145	0.006
rpoB	0	0.0029	0.0042	0.002	0.0029	0	0.002	0	0	0.0036	0.0029	0.0189	0.0079	0.0029
rpoC1	0	0.0067	0.004	0.0067	0.0027	0	0.004	0	0.0013	0.0054	0.0013	0.031	0.0055	0.004
rpoC2	0	0.0058	0.0048	0.0053	0.0031	0	0.0038	0.5	0.0031	0.0042	0.0027	0.017	0.0083	0.0042
rps11	0	0.008	0	0	0.0243	0	0.008	0	0	0	0	0.0334	0.0074	0
rps12	0	0	0	0	0	0	0	0	0	0	0	0.0142	0	0
rps14	0	0	0	0	0	0	0	0	0	0.01	0.01	0	0	0
rps15	0	0.0052	0	0.0262	0	0	0	0	0.0052	0	0	0.0209	0.0052	0
rps16	0	0	0	0.0075	0	0	0	0	0	0.0075	0	0.0151	0.0075	0
rps18	0	0	0	0	0	0	0	0	0	0	0.0119	0.0118	0	0
rps19	0	0.0152	0	0.0473	0	0	0	0	0	0.0155	0	0.0156	0	0
rps2	0	0.0026	0.0079	0.029	0.0263	0	0	0	0	0.0238	0	0.0157	0	0
rps3	0	0.005	0.0101	0.01	0	0	0.005	0.3	0	0.005	0.005	0.0364	0.0101	0.005
rps4	0	0	0.0051	0.0102	0.0051	0	0.0051	0	0	0.0051	0	0.042	0.0155	0.0051
rps7	0	0	0	0	0	0	0	0	0	0	0	0	0	0
rps8	0	0	0.0061	0.0123	0	0	0	0	0.0061	0	0.0061	0.0123	0.0248	0
ycf1	0	0.0051	0.0081	0.0209	0.0083	0	0.0054	0.0009	0.0026	0.0068	0.0101	0.0343	0.0155	0.0068
ycf2	0	0	0	0.0039	0	0	0	0	0	0	0	0.012	0	0
ycf3	0	0	0	0	0	0	0	0	0.0061	0	0.0061	0.0061	0	0
ycf4	0	0.0067	0.0067	0	0.0068	0	0	0	0	0.0068	0	0	0.0068	0
ycf15	0	0	0.0014	0	0	0	0.0007	0.0002	0.0009	0.0002	0.0002	0.003	0.0009	0.0002

## Sheet: TableS6
Table S6. The dN, dS and ω under the model 1 (HA) in the study.
Gene	T. aquilegiifolium	T. baicalense	T. coreanum	T. foeniculaceum	T. foliolosum	T. minus var. hypoleucum	T. petaloideum	T. simplex	T. tenue	T. thalictroides	T. viscosum	L. fumarioides	P. anemonoides	Median
dN
accD	0	0.001688	0.001689	0.000832	0.003462	0	0	0	0	0.003383	0	0.005973	0.005942	0.000832
atpA	0	0	0.001834	1e-06	1e-06	0	0.00092	0	0	1e-06	0	1e-06	0	0
atpB	0	0	0.000924	0.00092	1e-06	0	0	0	1e-06	0	0	0.002768	1e-06	0
atpE	0	1e-06	0	0	1e-06	0	0	0	1e-06	0.003262	0.003312	0.003284	1e-06	0
atpF	2e-06	0	0.004922	0.004883	0.002434	2e-06	0	2e-06	0.002431	2e-06	0.002432	0.002441	0	2e-06
atpH	2e-06	0	0	0	2e-06	2e-06	2e-06	2e-06	0	0	0	2e-06	5e-06	0
atpI	0	0.001876	1e-06	1e-06	0	0	1e-06	0	0.001871	1e-06	0	0.00381	0	1e-06
ccsA	0	0.001299	0.006481	0.003909	0.003895	0	0.002604	0	0	0.00389	0.001299	0.013129	0.003886	0.001299
cemA	0	0	0.003746	0.003764	1e-06	0	0	0	0	1e-06	0.00188	0.003726	0.005615	0
clpP	0	0	2e-06	1e-06	0	0	1e-06	2e-06	0	0.002306	2e-06	3e-06	2e-06	1e-06
infA	0	0.01369	2e-06	0.013477	0.013567	0	2e-06	0	0.013474	2e-06	0.05729	0.056353	0.013353	0.013353
matK	2e-06	0.001684	0.004216	0.005904	0.003375	2e-06	0.002523	1e-06	0.001682	0.001686	0.004217	0.007695	0.002562	0.001686
ndhA	2e-06	1e-06	0.003773	0.001253	0.001256	2e-06	0	2e-06	0.001257	2e-06	1e-06	0.003757	0.00126	2e-06
ndhB	0	0	0	0	0	0	1e-06	0	0	0	0	0.000861	0.000861	0
ndhC	0	0	1e-06	0.003656	0	0	0	0	0	5e-06	0	0.003621	1e-06	0
ndhD	0	0.001774	0.001777	0.00089	0.00089	0	1e-06	0	1e-06	0.002672	0.002671	0.004426	0.000884	0.00089
ndhE	0	0	2e-06	0	2e-06	0	2e-06	0	0	0	2e-06	4e-06	0	0
ndhF	0	0.000884	0.00266	0.001765	0.002657	0	0.000883	0	1e-06	0.002656	0.001766	0.003529	0.005498	0.001765
ndhG	0	0.005033	0.0025	0.002503	0.005047	0	1e-06	0	2e-06	0.00506	1e-06	0.005036	3e-06	2e-06
ndhH	0	0	0.001109	0.001109	0.001111	0	0.00111	0	0	1e-06	0.001108	0.00333	0.00222	1e-06
ndhI	0	1e-06	0.004877	2e-06	1e-06	0	0	0	0.002442	1e-06	0.002441	0.007206	3e-06	1e-06
ndhJ	0	0	0	0	0	0	0	0	0	0	0	0.005839	0	0
ndhK	0	0	1e-06	1e-06	0.003854	0	0	0	0	0.001919	0	0.001938	0.007758	0
petA	0.001397	0.001399	0	0	0	2e-06	0	0	0.005602	0.001396	0	2e-06	0.002779	0
petB	0	1e-06	1e-06	0	1e-06	0	1e-06	0	1e-06	2e-06	1e-06	2e-06	2e-06	1e-06
petD	1e-06	1e-06	0.002836	2e-06	0	1e-06	0	0	1e-06	1e-06	1e-06	2e-06	1e-06	1e-06
petG	2e-06	2e-06	2e-06	0	2e-06	2e-06	2e-06	2e-06	2e-06	2e-06	2e-06	2e-06	2e-06	2e-06
petL	2e-06	2e-06	2e-06	2e-06	2e-06	2e-06	2e-06	2e-06	2e-06	0.014474	2e-06	2e-06	2e-06	2e-06
petN	2e-06	2e-06	0.015773	2e-06	2e-06	2e-06	0	2e-06	2e-06	2e-06	2e-06	2e-06	2e-06	2e-06
psaA	0	0.000608	1e-06	1e-06	0	0	0	0	0	0	1e-06	1e-06	0	0
psaB	0	0	0.00062	0	0.000618	0	0	0	0	0.000619	1e-06	0.000618	0.000619	0
psaC	1e-06	0	6e-06	0	0	0	0	0	1e-06	0	4e-06	4e-06	2e-06	0
psaI	0	0	1e-06	0	0	0	0	0	0	1e-06	0.012921	0.02597	0.012613	0
psaJ	0	0	0	3e-06	3e-06	0	3e-06	0	0	0	3e-06	0	3e-06	0
psbA	0	0	0	1e-06	0	0	0	0	0	0.001279	0	3e-06	0	0
psbB	0	1e-06	0	0.000893	0	0	0	0	0	1e-06	1e-06	0	0.001785	0
psbC	0	0	1e-06	0.001015	0	0	0	1e-06	0	0	1e-06	2e-06	0	0
psbD	0	0	0	0	0	0	0	0	0	1e-06	0	0.002558	1e-06	0
psbE	0	0	0	0	0	0	0	0	0	0	0	2e-06	2e-06	0
psbF	0	0	0	0	0	0	0	0	0	0	0	0	0	0
psbH	2e-06	0	2e-06	0	0	0	1e-06	2e-06	0	0.00628	2e-06	0.006313	2e-06	1e-06
psbI	0	3e-06	0	0	0	0	0	0	0	0	0	0	0	0
psbJ	2e-06	2e-06	2e-06	2e-06	2e-06	2e-06	4e-06	2e-06	2e-06	2e-06	2e-06	0.011315	2e-06	2e-06
psbK	0	0	0.007546	0	0	0	0	0	0	2e-06	0.007546	0	0.007488	0
psbL	0	0	0	0	5e-06	0	0	0	0	0	0	0	0	0
psbM	2e-06	2e-06	2e-06	2e-06	2e-06	2e-06	2e-06	2e-06	2e-06	0	2e-06	2e-06	0	2e-06
psbN	2e-06	0	0	2e-06	2e-06	0	2e-06	2e-06	0	0	0	0	0	0
psbT	0	0	1e-06	0	0	0	1e-06	0	0	0.015914	1e-06	3e-06	1e-06	0
psbZ	0	0	2e-06	0	0	0	0	1e-06	0	1e-06	2e-06	2e-06	2e-06	0
rbcL	0	0	0.00094	0.000939	0.001882	0	0	0	0	1e-06	0	0.001886	0.000941	0
rpl2	2e-06	2e-06	2e-06	2e-06	2e-06	2e-06	2e-06	2e-06	2e-06	2e-06	2e-06	0.001679	0	2e-06
rpl14	2e-06	1e-06	0	0	1e-06	0	1e-06	0	0	1e-06	1e-06	6e-06	1e-06	1e-06
rpl16	0	0.006424	0	1e-06	1e-06	0	0	1e-06	0.0032	0	1e-06	2e-06	2e-06	1e-06
rpl20	2e-06	0.003719	0.003734	0.003724	3e-06	2e-06	2e-06	2e-06	0.013022	2e-06	2e-06	0.011147	0	2e-06
rpl22	0	0	0	0	0.002276	0	0	0	0	1e-06	0.00683	1e-06	1e-06	0
rpl23	2e-06	2e-06	2e-06	0.004598	0	0	2e-06	2e-06	2e-06	2e-06	0	2e-06	0.004616	2e-06
rpl33	2e-06	2e-06	2e-06	2e-06	2e-06	2e-06	0.006826	2e-06	2e-06	2e-06	0.006857	4e-06	2e-06	2e-06
rpl36	1e-06	1e-06	1e-06	1e-06	0	1e-06	1e-06	1e-06	1e-06	1e-06	1e-06	3e-06	1e-06	1e-06
rpoA	0	0	0.001254	2e-06	1e-06	0	1e-06	0	1e-06	0.003759	0.001254	0.017054	0.002283	1e-06
rpoB	0	0	0.00084	0.000419	0.000419	0	0.000418	0	0	0.000838	0	0.002091	0.000419	0
rpoC1	0	0.00064	0.001281	0.001278	0	0	1e-06	0	0	0.001921	0.000638	0.004522	0.001274	1e-06
rpoC2	0	0.001725	0.001569	0.001256	0.000469	0	0.001417	0	0.001098	0.000626	0.001256	0.004412	0.003468	0.001098
rps2	0	1e-06	0.001854	0.015401	0.013494	0	2e-06	0	2e-06	0.013654	0	0.003663	2e-06	2e-06
rps3	0	1e-06	0.002053	1e-06	0	0	1e-06	1e-06	0	0.002048	0.002026	0.002	0.002006	1e-06
rps4	0	0	0.002169	0.002178	1e-06	0	1e-06	0	0	0.002165	0	0.008692	2e-06	0
rps7	2e-06	2e-06	2e-06	2e-06	2e-06	2e-06	2e-06	2e-06	2e-06	2e-06	2e-06	0	2e-06	2e-06
rps8	0	0	0.003387	0.003401	0	0	0	0	1e-06	0	1e-06	0.003403	0.006803	0
rps11	0	1e-06	0	0	0.003228	0	1e-06	0	1e-06	0	0	0.003251	1e-06	0
rps12	2e-06	2e-06	2e-06	2e-06	2e-06	2e-06	2e-06	2e-06	2e-06	2e-06	2e-06	1e-06	2e-06	2e-06
rps14	0	0	0	0	0	0	0	0	0	1e-06	0.004437	0	0	0
rps15	2e-06	0.005683	2e-06	0.017218	2e-06	2e-06	2e-06	2e-06	0.005648	2e-06	2e-06	0.017153	1e-06	2e-06
rps16	2e-06	2e-06	2e-06	0.005062	2e-06	2e-06	2e-06	2e-06	2e-06	0.005149	2e-06	0.005125	0.005166	2e-06
rps18	2e-06	2e-06	2e-06	2e-06	2e-06	2e-06	2e-06	2e-06	2e-06	2e-06	2e-06	2e-06	2e-06	2e-06
rps19	0	2e-06	1e-06	5e-06	1e-06	1e-06	2e-06	0	0	2e-06	1e-06	2e-06	0	1e-06
ycf1	0	0.002721	0.00435	0.010342	0.003664	0	0.003064	0.000462	0.001333	0.004029	0.005293	0.016678	0.007747	0.003664
ycf2	0	0	0	0.007867	0	0	0	0	0	0	0	2e-06	0	0
ycf3	1e-06	1e-06	1e-06	1e-06	0	1e-06	0	0	1e-06	1e-06	1e-06	0.002405	0	1e-06
ycf4	0	0.002444	1e-06	0	1e-06	0	0	0	0	1e-06	0	0	1e-06	0
ycf15	0	0	0.000926	0	0	0	0.000555	0.000185	0.000185	0.000185	0.000185	0.001482	0.000555	0.000185
dS
accD	8e-06	0.008721	0.00428	4.5e-05	0.012674	8e-06	8e-06	8e-06	0.004326	0.01298	7e-06	0.030672	0.008588	0.00428
atpA	5e-06	5e-06	0.002509	0.007504	0.007489	5e-06	0.004994	5e-06	5e-06	0.010107	0.002487	0.012619	0.002528	0.002487
atpB	5e-06	0.002701	0.005434	0.002713	0.005413	5e-06	0.0027	5e-06	0.005401	0.002685	5e-06	0.008207	0.008178	0.0027
atpE	6e-06	0.01149	4e-06	6e-06	3e-06	6e-06	5e-06	5e-06	3e-06	3e-06	0.011443	3e-06	0.011513	5e-06
atpF	0	6e-06	5e-06	5e-06	2e-06	0	6e-06	0	2e-06	0	2e-06	0.007631	6e-06	2e-06
atpH	0	5e-06	5e-06	5e-06	0	0	0.015428	0	5e-06	5e-06	5e-06	0.022216	0.046877	5e-06
atpI	5e-06	0.005381	0.005403	0.010881	5e-06	5e-06	0.010894	5e-06	2e-06	0.005406	5e-06	0.016723	0.004595	5e-06
ccsA	6e-06	0.010928	0.016673	0.02776	0.010913	6e-06	0.005481	6e-06	6e-06	0.011042	1e-06	0.045564	0.02299	0.005481
cemA	6e-06	6e-06	4e-06	4e-06	0.006938	6e-06	6e-06	6e-06	6e-06	0.013906	0.006926	0.006979	0.007092	6e-06
clpP	4e-06	4e-06	0.018697	0.00622	4e-06	4e-06	0.006218	0	4e-06	2e-06	0.01882	0.025192	0	4e-06
infA	6e-06	1.4e-05	0	1.3e-05	1.4e-05	6e-06	0	6e-06	1.3e-05	0	0.133697	0.1502	1.3e-05	1.3e-05
matK	0	2e-06	0.003233	0.006477	0.009755	0	0.006444	0.006445	2e-06	2e-06	0.006451	0.016053	0.006385	0.003233
ndhA	0	0.007602	0.00766	0.01557	0.003808	0	0.003801	0	0.003804	0	0.011607	0.027724	0.003877	0.003804
ndhB	6e-06	6e-06	0.002915	0.002916	6e-06	6e-06	0.005856	6e-06	6e-06	6e-06	0.002917	0.011701	1e-06	6e-06
ndhC	5e-06	5e-06	0.012575	0.01289	5e-06	5e-06	5e-06	5e-06	5e-06	0.05348	5e-06	0.027135	0.013208	5e-06
ndhD	5e-06	0.011323	0.005777	0.014172	0.011341	5e-06	0.008473	0.00282	0.008477	0.014329	0.011321	0.041114	0.022482	0.011321
ndhE	6e-06	6e-06	0.017387	6e-06	0.017407	6e-06	0.017684	6e-06	6e-06	6e-06	0.017569	0.036386	6e-06	6e-06
ndhF	6e-06	0.003592	0.018081	0.003601	0.007192	6e-06	0.021823	6e-06	0.007211	0.014647	0.0036	0.057166	0.019214	0.007192
ndhG	5e-06	0.008107	4.5e-05	4.9e-05	7.4e-05	5e-06	0.00805	5e-06	0.024435	7.3e-05	0.008053	0.016342	0.032976	7.3e-05
ndhH	5e-06	0.003885	0.01588	0.011745	0.003891	5e-06	0.011728	5e-06	5e-06	0.007731	0.003889	0.027969	0.011859	0.003889
ndhI	6e-06	0.00864	0.008743	0.017371	0.008613	6e-06	6e-06	6e-06	2e-06	0.008721	0.008598	0.036512	0.027482	0.008598
ndhJ	5e-06	5e-06	5e-06	5e-06	5e-06	5e-06	5e-06	5e-06	5e-06	5e-06	5e-06	0.025189	5e-06	5e-06
ndhK	6e-06	6e-06	0.0136	0.006749	0.006798	6e-06	6e-06	6e-06	6e-06	2e-06	6e-06	0.027428	8e-06	6e-06
petA	1e-06	1e-06	0.004412	0.004384	0.004399	0	0.004392	5e-06	0.036038	0.013285	0.004381	0.018002	0.013491	0.004384
petB	5e-06	1e-06	0.005911	5e-06	0.00585	5e-06	0.011782	5e-06	0.005856	0	0.005832	0.024033	0.017954	5e-06
petD	2e-06	1e-06	0.007598	0.015216	5e-06	3e-06	5e-06	5e-06	0.007669	2e-06	2e-06	0.015349	0.007544	5e-06
petG	0	0	0	3e-06	0	0	0	0	0	0	0	0	0	0
petL	0	0	0	0	0	0	0	0	0	0.047055	0	0	0	0
petN	0	0	0.058248	0	0	0	4e-06	0	0	0	0	0	0	0
psaA	5e-06	0.001797	0.009046	0.010814	0.001793	5e-06	0.001795	5e-06	5e-06	0.001787	0.005396	0.009052	0.00358	0.001793
psaB	5e-06	0.00375	1e-06	0.003757	0.00754	5e-06	0.003743	5e-06	5e-06	0.005623	0.005638	0.024905	0.001817	0.003743
psaC	3e-06	5e-06	0.05685	5e-06	5e-06	5e-06	5e-06	4e-06	2e-06	5e-06	0.03616	0.036436	0.017552	5e-06
psaI	4e-06	5e-06	3e-06	5e-06	4e-06	5e-06	5e-06	4e-06	4e-06	3e-06	1.3e-05	0.036254	1.3e-05	4e-06
psaJ	4e-06	4e-06	4e-06	0.027196	0.027167	4e-06	0.027083	4e-06	4e-06	4e-06	0.026875	4e-06	0.027176	4e-06
psbA	5e-06	5e-06	5e-06	0.007734	5e-06	5e-06	0.003857	5e-06	0.003858	0.007753	0.00386	0.027498	0.003899	5e-06
psbB	5e-06	0.005399	0.00271	0.002695	0.002694	5e-06	0.002699	5e-06	5e-06	0.00541	0.00541	5e-06	0.013693	0.002695
psbC	4e-06	0.002509	0.005063	0.002513	0.002509	4e-06	0.002508	0.00504	0.002509	0.002499	0.005024	0.017693	0.002662	0.002509
psbD	5e-06	5e-06	0.003911	0.0039	0.003906	5e-06	5e-06	5e-06	5e-06	0.007828	5e-06	0.011852	0.007856	5e-06
psbE	5e-06	5e-06	5e-06	5e-06	5e-06	5e-06	5e-06	5e-06	5e-06	5e-06	5e-06	0.017223	0.017201	5e-06
psbF	5e-06	5e-06	5e-06	5e-06	5e-06	5e-06	5e-06	5e-06	5e-06	5e-06	5e-06	5e-06	5e-06	5e-06
psbH	0	6e-06	0	6e-06	6e-06	6e-06	2e-06	0	6e-06	6e-06	0	0.064535	0.019957	6e-06
psbI	3e-06	0.025625	3e-06	3e-06	3e-06	3e-06	3e-06	3e-06	3e-06	3e-06	3e-06	3e-06	3e-06	3e-06
psbJ	0	0	0	0	0	0	0.03847	0	0	0	0	0.038349	0	0
psbK	6e-06	5e-06	8e-06	5e-06	5e-06	5e-06	5e-06	5e-06	5e-06	0.023222	8e-06	5e-06	0.023475	5e-06
psbL	7e-06	7e-06	7e-06	7e-06	0.052913	7e-06	7e-06	7e-06	7e-06	7e-06	7e-06	7e-06	7e-06	7e-06
psbM	0	0	0	0	0	0	0	0	0	6e-06	0	0	6e-06	0
psbN	0	4e-06	4e-06	0	0.024678	4e-06	0	0	4e-06	4e-06	4e-06	4e-06	4e-06	4e-06
psbT	4e-06	4e-06	2e-06	4e-06	4e-06	4e-06	2e-06	4e-06	4e-06	0.031888	2e-06	0.032119	1e-06	4e-06
psbZ	4e-06	5e-06	0.022551	5e-06	5e-06	5e-06	4e-06	3e-06	5e-06	2e-06	0.021685	0.022423	0.022614	5e-06
rbcL	5e-06	0.002961	0.008938	0.002965	0.00594	5e-06	5e-06	5e-06	5e-06	0.005941	0.002963	0.027275	0.011955	0.002961
rpl2	0	0	0	0	0	0	0	0	0	0	0	0.004577	5e-06	0
rpl14	0	0.012041	6e-06	6e-06	0.012075	6e-06	2e-06	6e-06	6e-06	1e-06	0.012111	0.062182	3e-06	6e-06
rpl16	4e-06	6e-06	5e-06	0.011479	2e-06	5e-06	5e-06	3e-06	3e-06	5e-06	3e-06	0.023235	0.022603	5e-06
rpl20	0	4e-06	0.013017	4e-06	0.026492	0	0	0	0.020367	0	0	0.013292	6e-06	4e-06
rpl22	7e-06	7e-06	7e-06	7e-06	2e-06	7e-06	7e-06	7e-06	7e-06	0.010628	0.021617	0.010773	0.010594	7e-06
rpl23	0	1e-06	0	5e-06	6e-06	6e-06	1e-06	0	0	0	6e-06	0	5e-06	1e-06
rpl33	0	0	0	0	0	0	7e-06	0	0	0	7e-06	0.040889	0.019784	0
rpl36	2e-06	2e-06	2e-06	2e-06	4e-06	2e-06	2e-06	2e-06	2e-06	2e-06	2e-06	0.029298	2e-06	2e-06
rpoA	6e-06	6e-06	0.020341	0.015227	0.005055	6e-06	0.01013	6e-06	0.010121	0.010387	1e-06	0.072557	0.015145	0.005055
rpoB	5e-06	0.003865	0.003321	0.001284	0.002574	5e-06	0.001287	5e-06	5e-06	0.001825	0.003862	0.018339	0.009078	0.001287
rpoC1	6e-06	0.0086	0.002131	0.006476	0.004278	6e-06	0.006431	6e-06	0.002139	0.002151	1e-06	0.032823	0.00634	0.002139
rpoC2	6e-06	0.005652	0.004544	0.006785	0.004513	6e-06	0.003384	0.001126	0.002257	0.006822	0.001127	0.020493	0.00493	0.003384
rps2	6e-06	0.006787	0.013812	0.018385	0.018562	6e-06	0	6e-06	0	0.011156	6e-06	0.027548	0	6e-06
rps3	6e-06	0.006823	0.006815	0.013662	6e-06	6e-06	0.006802	0.00682	6e-06	2e-06	2e-06	0.044266	0.005949	6e-06
rps4	6e-06	6e-06	2e-06	0.007428	0.007466	6e-06	0.007448	6e-06	6e-06	2e-06	6e-06	0.030811	0.022712	6e-06
rps7	0	0	0	0	0	0	0	0	0	0	0	6e-06	0	0
rps8	6e-06	6e-06	3e-06	0.01122	6e-06	6e-06	6e-06	6e-06	0.011262	6e-06	0.011346	0.011241	0.022813	6e-06
rps11	5e-06	0.010022	5e-06	5e-06	0.020226	5e-06	0.010022	5e-06	2e-06	5e-06	4e-06	0.031378	0.009305	5e-06
rps12	0	0	0	0	0	0	0	0	0	0	0	0.014241	0	0
rps14	5e-06	5e-06	5e-06	5e-06	5e-06	4e-06	5e-06	5e-06	5e-06	0.013307	1.5e-05	5e-06	5e-06	5e-06
rps15	0	6e-06	0	0.025368	0	0	0	0	6e-06	0	0	0.012261	0.013115	0
rps16	0	0	0	5e-06	0	0	0	0	0	5e-06	0	0.020143	5e-06	0
rps18	0	0	0	0	0	0	0	0	0	0	0.015998	0.015808	0	0
rps19	5e-06	0.015235	1e-06	0.047336	1e-06	3e-06	1e-06	5e-06	5e-06	0.015451	1e-06	0.015635	5e-06	5e-06
ycf1	6e-06	0.004828	0.007878	0.023387	0.010923	6e-06	0.004503	0.000889	0.002693	0.004697	0.009648	0.039085	0.017095	0.004828
ycf2	5e-06	5e-06	5e-06	8e-06	5e-06	5e-06	5e-06	5e-06	5e-06	5e-06	5e-06	0.024282	5e-06	5e-06
ycf3	1e-06	1e-06	1e-06	4e-06	8e-06	1e-06	8e-06	8e-06	0.01214	2e-06	0.012171	2e-06	8e-06	4e-06
ycf4	5e-06	2e-06	0.007459	5e-06	0.007507	5e-06	5e-06	5e-06	5e-06	0.007567	5e-06	5e-06	0.007502	5e-06
ycf15	6e-06	6e-06	0.000734	6e-06	6e-06	6e-06	1e-06	0	0.002203	0	0	0.00368	0.00073	6e-06
ω
accD	0.0001	0.193579	0.394735	18.389	0.273142	0.0001	0.0001	0.0001	0.0001	0.260639	0.00728567	0.194742	0.691843	0.193579
atpA	0.0001	0.0001	0.730778	0.0001	0.0001	0.0001	0.184112	0.0001	0.0001	0.0001	0.0001	0.0001	0.0001	0.0001
atpB	0.0001	0.0001	0.17	0.339007	0.0001	0.0001	0.0001	0.0001	0.0001	0.0001	0.0001	0.337221	0.0001	0.0001
atpE	0.0001	0.0001	0.0963947	0.0001	0.367807	0.0137972	0.0269163	0.0372454	0.386874	999	0.28943	999	0.0001	0.0372454
atpF	117.754	0.0001	999	999	999	124.242	0.0001	108.771	999	999	999	0.319833	0.0001	999
atpH	66.3847	0.0001	0.0001	0.0001	108.405	999	0.0001	189.005	0.0001	0.0001	0.0001	0.0001	0.0001	0.0001
atpI	0.0001	0.348546	0.0001	0.0001	0.0001	0.0001	0.0001	0.0001	999	0.0001	0.0001	0.227822	0.0001	0.0001
ccsA	0.0001	0.118832	0.388689	0.140814	0.356903	0.0001	0.475144	0.0001	0.0001	0.352295	999	0.288155	0.169018	0.140814
cemA	0.0001	0.0001	999	999	0.0001	0.0001	0.0001	0.0001	0.0001	0.0001	0.271502	0.533862	0.791726	0.0001
clpP	0.0001	0.0001	0.0001	0.0001	0.0001	0.0397136	0.0001	52.065	0.0001	999	0.0001	0.0001	17.648	0.0001
infA	0.0001	999	74.8743	999	999	0.0001	31.0151	0.0001	999	88.667	0.428507	0.375184	999	74.8743
matK	999	999	1.30373	0.911524	0.34596	39.0784	0.391577	0.0001	999	999	0.653723	0.479368	0.401207	1.30373
ndhA	999	0.0001	0.492518	0.0805016	0.329949	999	0.0001	476.604	0.330322	255.201	0.0001	0.135507	0.325029	0.330322
ndhB	0.0001	0.0001	0.0001	0.0001	0.0001	0.0001	0.0001	0.0001	0.0001	0.0001	0.0001	0.0736135	837.02	0.0001
ndhC	0.0001	0.0001	0.0001	0.283638	0.0001	0.0001	0.0001	0.0001	0.0001	0.0001	0.0001	0.133458	0.0001	0.0001
ndhD	0.0001	0.156668	0.307638	0.0627638	0.0784352	0.0001	0.0001	0.0001	0.0001	0.18646	0.235971	0.107653	0.0393388	0.0627638
ndhE	0.0001	0.0001	0.0001	0.0001	0.0001	0.0001	0.0001	0.0001	0.0001	0.0001	0.0001	0.0001	0.0001	0.0001
ndhF	0.0001	0.246066	0.147131	0.490005	0.369448	0.0001	0.0404781	0.0001	0.0001	0.181329	0.490722	0.0617325	0.28614	0.147131
ndhG	0.0001	0.620817	54.955	51.2154	68.2252	0.0001	0.0001	0.0001	0.0001	69.0475	0.0001	0.30813	0.0001	0.0001
ndhH	0.0001	0.0001	0.0698539	0.0943882	0.285455	0.0001	0.0946221	0.0001	0.0001	0.0001	0.285023	0.11908	0.187196	0.0001
ndhI	0.0001	0.0001	0.557873	0.0001	0.0001	0.0001	0.0001	0.0001	999	0.0001	0.283848	0.197364	0.0001	0.0001
ndhJ	0.0001	0.0001	0.0001	0.0001	0.0001	0.0001	0.0001	0.0001	0.0001	0.0001	0.0001	0.231792	0.0001	0.0001
ndhK	0.0001	0.0001	0.0001	0.0001	0.566956	0.0001	0.0001	0.0001	0.0001	999	0.0001	0.0706419	999	0.0001
petA	999	999	0.0001	0.0001	0.0001	40.6435	0.0001	0.0001	0.155452	0.105058	0.0001	0.0001	0.205957	0.0001
petB	0.0001	1.03096	0.0001	0.0001	0.0001	0.0001	0.0001	0.0001	0.0001	6.1661	0.0001	0.0001	0.0001	0.0001
petD	0.619409	1.42899	0.373286	0.0001	0.00523656	0.147349	0.00611743	0.0102435	0.0001	0.477598	0.3983	0.0001	0.0001	0.147349
petG	229.415	999	999	0.0001	999	571.855	863.479	656.458	843.141	999	999	999	999	863.479
petL	327.485	298.357	381.978	293.575	320.414	313.224	241.186	427.167	367.347	0.307585	336.677	312.247	177.817	320.414
petN	378.461	547.332	0.270782	137.564	111.048	198.276	0.0001	338.285	604.718	106.166	359.815	121.557	668.326	198.276
psaA	0.0001	0.338652	0.0001	0.0001	0.0001	0.0001	0.0001	0.0001	0.0001	0.0001	0.0001	0.0001	0.0001	0.0001
psaB	0.0001	0.0001	999	0.0001	0.0819711	0.0001	0.0001	0.0001	0.0001	0.11017	0.0001	0.0248212	0.340872	0.0001
psaC	0.374638	0.0001	0.0001	0.0001	0.0001	0.0001	0.0001	0.0716324	0.806803	0.0001	0.0001	0.0001	0.0001	0.0001
psaI	0.106004	0.00297643	0.201691	0.0001	0.104178	0.0001	0.000548682	0.122871	0.0754996	0.250811	999	0.716347	999	0.104178
psaJ	0.0001	0.0001	0.0001	0.0001	0.0001	0.0001	0.0001	0.0001	0.0001	0.0001	0.0001	0.0001	0.0001	0.0001
psbA	0.0001	0.0001	0.0001	0.0001	0.0001	0.0001	0.0001	0.0001	0.0001	0.164973	0.0001	0.0001	0.0001	0.0001
psbB	0.0001	0.0001	0.0001	0.331264	0.0001	0.0001	0.0001	0.0001	0.0001	0.0001	0.0001	0.0001	0.130339	0.0001
psbC	0.0001	0.0001	0.0001	0.403788	0.0001	0.00989422	0.0001	0.0001	0.0001	0.0001	0.0001	0.0001	0.0001	0.0001
psbD	0.0001	0.0001	0.0001	0.0001	0.0001	0.0001	0.0001	0.0001	0.0001	0.0001	0.0001	0.215846	0.0001	0.0001
psbE	0.0001	0.0001	0.0001	0.0001	0.0001	0.0001	0.0001	0.0001	0.0001	0.0001	0.0001	0.0001	0.0001	0.0001
psbF	0.0001	0.0001	0.0001	0.0001	0.0001	0.0001	0.0001	0.0001	0.0001	0.0001	0.0001	0.0001	0.0001	0.0001
psbH	3.82212	0.0001	5.94591	0.0001	0.0001	0.0001	0.497368	4.88632	0.0001	999	8.79158	0.0978274	0.0001	0.497368
psbI	0.0001	0.0001	0.0001	0.0001	0.0001	0.0001	0.0001	0.0001	0.0001	0.0001	0.0001	0.0001	0.0001	0.0001
psbJ	110.493	146.102	131.21	106.857	123.138	113.399	0.0001	115.986	140.319	107.084	106.025	0.295046	133.939	113.399
psbK	0.0001	0.0001	999	0.0001	0.0001	0.0001	0.0001	0.0001	0.0001	0.0001	999	0.0001	0.31899	0.0001
psbL	0.0001	0.0001	0.0001	0.0001	0.0001	0.0001	0.0001	0.0001	0.0001	0.0001	0.0001	0.0001	0.0001	0.0001
psbM	432.329	348.147	249.034	408.911	149.003	220.371	210.868	209.775	158.977	0.0001	241.59	212.117	0.0001	220.371
psbN	999	0.0001	0.0001	126.134	0.0001	0.0001	16.0795	685.159	0.0001	0.0001	0.0001	0.0001	0.0001	0.0001
psbT	0.0001	0.0001	0.663345	0.0001	0.0001	0.0001	0.523781	0.0001	0.0001	0.499076	0.573396	0.0001	0.984264	0.0001
psbZ	0.0909594	0.0314168	0.0001	0.0001	0.032099	0.0001	0.129147	0.284084	0.0001	0.480887	0.0001	0.0001	0.0001	0.0314168
rbcL	0.0001	0.0001	0.105158	0.316754	0.316887	0.0001	0.0001	0.0001	0.0001	0.0001	0.0001	0.0691628	0.0786832	0.0001
rpl14	3.95953	0.0001	0.0001	0.0001	0.0001	0.0001	0.711989	0.0001	0.0001	1.12101	0.0001	0.0001	0.314006	0.0001
rpl16	0.091294	999	0.0001	0.0001	0.612091	0.0001	0.0001	0.259429	999	0.0001	0.220825	0.0001	0.0001	0.091294
rpl2	3.77187	43.4222	31.3706	65.1415	53.6495	8.41335	40.3268	8.06743	63.9897	30.2052	77.4834	0.366749	0.0001	40.3268
rpl20	12.2797	999	0.286894	999	0.0001	14.6843	9.588	9.26931	0.639357	16.1366	9.55435	0.838626	0.0001	9.55435
rpl22	0.0001	0.0001	0.0001	0.0001	999	0.0001	0.0001	0.0001	0.0001	0.0001	0.315946	0.0001	0.0001	0.0001
rpl23	136.074	2.25793	39.441	999	0.0001	0.0001	2.98391	55.6975	166.615	530.949	0.0001	56.9238	999	39.441
rpl33	107.611	790.748	783.339	138.676	491.843	723.135	999	762.887	388.353	464.673	999	0.0001	0.0001	723.135
rpl36	0.576469	0.592823	0.54249	0.559762	0.00958584	0.499464	0.520692	0.674189	0.490065	0.518616	0.634038	0.0001	0.428394	0.54249
rpoA	0.0001	0.0001	0.0616306	0.0001	0.0001	0.0001	0.0001	0.0001	0.0001	0.361844	999	0.235043	0.150725	0.0001
rpoB	0.0001	0.0001	0.25278	0.326103	0.162662	0.0001	0.325033	0.0001	0.0001	0.459472	0.0001	0.114043	0.0461232	0.0001
rpoC1	0.0001	0.0743791	0.601316	0.197283	0.0001	0.0001	0.0001	0.0001	0.0001	0.893127	999	0.137773	0.200887	0.0001
rpoC2	0.0001	0.305243	0.345318	0.185089	0.103848	0.0001	0.418665	0.0001	0.486366	0.0917778	1.11423	0.215304	0.70358	0.185089
rps11	0.0001	0.0001	0.0001	0.0001	0.159576	0.0198733	0.0001	0.0001	0.478876	0.0001	0.1203	0.103607	0.0001	0.0001
rps12	68.214	71.9792	44.9165	56.0335	58.2128	60.2915	53.7553	64.5184	62.4898	60.7461	72.2811	0.0001	53.5252	60.7461
rps14	0.0001	0.0001	0.0001	0.0001	0.0001	0.101659	0.0001	0.0001	0.0001	0.0001	303.447	0.0001	0.0001	0.0001
rps15	76.3582	999	72.1628	0.678717	103.338	75.8495	68.5977	90.1898	999	89.5208	114.894	1.39897	0.0001	89.5208
rps16	5.58976	15.7794	27.3104	999	18.7273	5.28596	20.9768	4.7683	5.42067	999	13.8903	0.254433	999	15.7794
rps18	221.725	179.058	198.46	969.094	165.071	347.243	168.492	192.024	195.415	221.289	0.0001	0.0001	117.669	195.415
rps19	0.0001	0.0001	0.87313	0.0001	1.54487	0.232637	3.0923	0.0001	0.0001	0.0001	1.52636	0.0001	0.0001	0.0001
rps2	0.0001	0.0001	0.134231	0.837697	0.726938	0.0001	10.2847	0.0001	9.46858	1.22389	0.0001	0.132965	9.28517	0.134231
rps3	0.0001	0.0001	0.301261	0.0001	0.0001	0.0001	0.0001	0.0001	0.0001	999	999	0.0451736	0.33727	0.0001
rps4	0.0001	0.0001	999	0.293249	0.0001	0.0001	0.0001	0.0001	0.0001	999	0.0001	0.282115	0.0001	0.0001
rps7	131.558	61.3834	27.9674	26.5153	81.7236	104.267	119.696	78.7221	80.1724	146.926	48.8463	0.0001	27.5911	80.1724
rps8	0.0001	0.0001	999	0.303144	0.0001	0.0001	0.0001	0.0001	0.0001	0.0001	0.0001	0.30271	0.298207	0.0001
ycf1	0.0001	0.563565	0.552239	0.442185	0.335424	0.0001	0.68041	0.519955	0.495128	0.857652	0.548567	0.42671	0.45316	0.495128
ycf2	0.0001	0.0001	0.0001	999	0.0001	0.0001	0.0001	0.0001	0.0001	0.0001	0.0001	0.0001	0.0001	0.0001
ycf3	1.39844	2.38018	1.32005	0.20605	0.0001	1.02886	0.0001	0.0001	0.0001	0.596693	0.0001	999	0.0001	0.20605
ycf4	0.0001	999	0.0001	0.0001	0.0001	0.0156866	0.0001	0.0001	0.0001	0.0001	0.0001	0.0001	0.0001	0.0001
ycf15	0.0001	0.0001	1.26143	0.0001	0.0001	0.0001	999	999	0.0839872	999	999	0.402698	0.759284	0.402698

## Sheet: TableS7
Table S7. Relative synonymous codon usage (RSCU) of the amino acids (AAs) used in the Thalictrum plastomes.
Codon	RSCU	Codon	RSCU	Codon	RSCU	Codon	RSCU
UUU-F	1.34	UCU-S	1.28	UAU-Y	1.41	UGU-C	1.07
UUC-F	0.66	UCC-S	0.96	UAC-Y	0.59	UGC-C	0.93
UUA-L	1.68	UCA-S	1.24	UAA-*	1.12	UGA-*	1.26
UUG-L	1.36	UCG-S	0.7	UAG-*	0.62	UGG-W	1
CUU-L	1.43	CCU-P	1.22	CAU-H	1.41	CGU-R	0.76
CUC-L	0.45	CCC-P	0.9	CAC-H	0.59	CGC-R	0.46
CUA-L	0.64	CCA-P	1.23	CAA-Q	1.47	CGA-R	1.14
CUG-L	0.43	CCG-P	0.64	CAG-Q	0.53	CGG-R	0.65
AUU-I	1.53	ACU-T	1.2	AAU-N	1.43	AGU-S	0.93
AUC-I	0.69	ACC-T	0.86	AAC-N	0.57	AGC-S	0.9
AUA-I	0.78	ACA-T	1.31	AAA-K	1.4	AGA-R	1.75
AUG-M	1	ACG-T	0.63	AAG-K	0.6	AGG-R	1.23
GUU-V	1.77	GCU-A	1.23	GAU-D	1.57	GGU-G	0.83
GUC-V	0.62	GCC-A	0.83	GAC-D	0.43	GGC-G	0.66
GUA-V	1.03	GCA-A	1.32	GAA-E	1.42	GGA-G	1.43
GUG-V	0.57	GCG-A	0.62	GAG-E	0.58	GGG-G	1.08

## Sheet: TableS8
Table S8. Summary of the codon usage bias of genes in the study.
Species	Gene	ENC	CBI	Schi2	GC2	GC3s	GCc	GC
T. aquilegiifolium	accD	49.734	0.431	0.346	0.352	0.267	0.36	0.36
T. baicalense	accD	48.937	0.443	0.357	0.354	0.267	0.36	0.36
T. coreanum	accD	50.111	0.433	0.345	0.35	0.276	0.359	0.359
T. foeniculaceum	accD	49.909	0.438	0.348	0.354	0.267	0.36	0.36
T. foliolosum	accD	49.449	0.434	0.352	0.352	0.265	0.36	0.36
T. minus var. hypoleucum	accD	49.734	0.431	0.346	0.352	0.267	0.36	0.36
T. petaloideum	accD	49.859	0.427	0.339	0.352	0.273	0.362	0.362
T. simplex	accD	49.734	0.431	0.346	0.352	0.267	0.36	0.36
T. tenue	accD	49.361	0.431	0.347	0.352	0.271	0.361	0.361
T. thalictroides	accD	50.71	0.422	0.328	0.35	0.277	0.36	0.36
T. viscosum	accD	49.563	0.438	0.35	0.352	0.267	0.359	0.359
P. anemonoides	accD	50.277	0.439	0.352	0.358	0.272	0.363	0.363
L. fumarioides	accD	50.297	0.43	0.34	0.365	0.279	0.366	0.366
T. aquilegiifolium	atpA	50.119	0.383	0.301	0.396	0.298	0.423	0.423
T. baicalense	atpA	50.119	0.383	0.301	0.396	0.298	0.423	0.423
T. coreanum	atpA	49.374	0.407	0.32	0.394	0.29	0.419	0.419
T. foeniculaceum	atpA	49.766	0.387	0.306	0.396	0.296	0.422	0.422
T. foliolosum	atpA	50.172	0.383	0.302	0.396	0.3	0.423	0.423
T. minus var. hypoleucum	atpA	50.119	0.383	0.301	0.396	0.298	0.423	0.423
T. petaloideum	atpA	49.704	0.389	0.308	0.394	0.294	0.421	0.421
T. simplex	atpA	50.119	0.383	0.301	0.396	0.298	0.423	0.423
T. tenue	atpA	50.119	0.383	0.301	0.396	0.298	0.423	0.423
T. thalictroides	atpA	50.041	0.399	0.315	0.394	0.292	0.42	0.42
T. viscosum	atpA	50.215	0.379	0.296	0.396	0.3	0.423	0.423
P. anemonoides	atpA	50.141	0.39	0.307	0.398	0.296	0.423	0.423
L. fumarioides	atpA	50.953	0.376	0.291	0.398	0.302	0.425	0.425
T. aquilegiifolium	atpB	47.437	0.402	0.323	0.416	0.284	0.43	0.43
T. baicalense	atpB	47.864	0.401	0.316	0.414	0.286	0.43	0.43
T. coreanum	atpB	47.841	0.398	0.319	0.416	0.288	0.432	0.432
T. foeniculaceum	atpB	47.467	0.404	0.323	0.412	0.28	0.428	0.428
T. foliolosum	atpB	47.297	0.408	0.328	0.414	0.28	0.428	0.428
T. minus var. hypoleucum	atpB	47.437	0.402	0.323	0.416	0.284	0.43	0.43
T. petaloideum	atpB	47.577	0.402	0.32	0.414	0.286	0.43	0.43
T. simplex	atpB	47.437	0.402	0.323	0.416	0.284	0.43	0.43
T. tenue	atpB	47.64	0.397	0.317	0.415	0.285	0.431	0.431
T. thalictroides	atpB	47.994	0.393	0.313	0.414	0.29	0.432	0.432
T. viscosum	atpB	47.514	0.402	0.322	0.414	0.284	0.429	0.429
P. anemonoides	atpB	47.512	0.405	0.329	0.414	0.284	0.43	0.43
L. fumarioides	atpB	48.808	0.395	0.306	0.414	0.286	0.43	0.43
T. aquilegiifolium	atpE	47.232	0.547	0.6	0.421	0.271	0.401	0.401
T. baicalense	atpE	47.232	0.547	0.6	0.421	0.271	0.401	0.401
T. coreanum	atpE	47.36	0.532	0.601	0.421	0.256	0.391	0.391
T. foeniculaceum	atpE	47.089	0.539	0.588	0.421	0.279	0.401	0.401
T. foliolosum	atpE	47.461	0.539	0.587	0.421	0.279	0.404	0.404
T. minus var. hypoleucum	atpE	47.232	0.547	0.6	0.421	0.271	0.401	0.401
T. petaloideum	atpE	47.461	0.539	0.587	0.421	0.279	0.404	0.404
T. simplex	atpE	47.232	0.547	0.6	0.421	0.271	0.401	0.401
T. tenue	atpE	47.461	0.539	0.587	0.421	0.279	0.404	0.404
T. thalictroides	atpE	47.091	0.542	0.61	0.429	0.256	0.393	0.393
T. viscosum	atpE	45.434	0.556	0.632	0.421	0.271	0.401	0.401
P. anemonoides	atpE	49.022	0.551	0.601	0.421	0.264	0.396	0.396
L. fumarioides	atpE	48.639	0.534	0.597	0.421	0.264	0.393	0.393
T. aquilegiifolium	atpF	41.251	0.519	0.556	0.332	0.302	0.37	0.37
T. baicalense	atpF	41.29	0.518	0.547	0.332	0.302	0.37	0.37
T. coreanum	atpF	41.819	0.505	0.519	0.326	0.317	0.37	0.37
T. foeniculaceum	atpF	41.906	0.512	0.53	0.337	0.307	0.373	0.373
T. foliolosum	atpF	41.29	0.512	0.544	0.332	0.306	0.37	0.37
T. minus var. hypoleucum	atpF	41.251	0.519	0.556	0.332	0.302	0.37	0.37
T. petaloideum	atpF	41.29	0.518	0.547	0.332	0.302	0.37	0.37
T. simplex	atpF	41.251	0.519	0.556	0.332	0.302	0.37	0.37
T. tenue	atpF	41.417	0.515	0.543	0.332	0.303	0.371	0.371
T. thalictroides	atpF	41.309	0.508	0.534	0.321	0.32	0.37	0.37
T. viscosum	atpF	41.547	0.508	0.537	0.326	0.306	0.368	0.368
P. anemonoides	atpF	42.594	0.497	0.512	0.326	0.306	0.37	0.37
L. fumarioides	atpF	42.657	0.479	0.501	0.326	0.311	0.37	0.37
T. aquilegiifolium	atpH	50.31	0.541	0.61	0.494	0.291	0.481	0.481
T. baicalense	atpH	50.41	0.539	0.604	0.494	0.278	0.477	0.477
T. coreanum	atpH	50.924	0.555	0.6	0.494	0.241	0.461	0.461
T. foeniculaceum	atpH	50.41	0.539	0.604	0.494	0.266	0.473	0.473
T. foliolosum	atpH	50.41	0.539	0.604	0.494	0.278	0.477	0.477
T. minus var. hypoleucum	atpH	50.31	0.541	0.61	0.494	0.291	0.481	0.481
T. petaloideum	atpH	51.07	0.535	0.591	0.494	0.278	0.473	0.473
T. simplex	atpH	50.31	0.541	0.61	0.494	0.291	0.481	0.481
T. tenue	atpH	50.41	0.539	0.604	0.494	0.278	0.477	0.477
T. thalictroides	atpH	50.924	0.555	0.6	0.494	0.241	0.461	0.461
T. viscosum	atpH	50.41	0.539	0.604	0.494	0.266	0.473	0.473
P. anemonoides	atpH	51.593	0.5	0.541	0.494	0.266	0.473	0.473
L. fumarioides	atpH	50.97	0.537	0.598	0.494	0.228	0.457	0.457
T. aquilegiifolium	atpI	44.261	0.475	0.495	0.381	0.239	0.379	0.379
T. baicalense	atpI	44.214	0.468	0.496	0.381	0.244	0.382	0.382
T. coreanum	atpI	43.958	0.483	0.508	0.381	0.235	0.379	0.379
T. foeniculaceum	atpI	44.146	0.473	0.497	0.381	0.239	0.381	0.381
T. foliolosum	atpI	44.184	0.475	0.497	0.381	0.239	0.381	0.381
T. minus var. hypoleucum	atpI	44.261	0.475	0.495	0.381	0.239	0.379	0.379
T. petaloideum	atpI	43.706	0.491	0.515	0.381	0.231	0.377	0.377
T. simplex	atpI	44.261	0.475	0.495	0.381	0.239	0.379	0.379
T. tenue	atpI	46.684	0.477	0.49	0.381	0.239	0.378	0.378
T. thalictroides	atpI	44.439	0.468	0.493	0.381	0.235	0.379	0.379
T. viscosum	atpI	44.184	0.475	0.497	0.381	0.239	0.381	0.381
P. anemonoides	atpI	46.651	0.448	0.447	0.381	0.252	0.386	0.386
L. fumarioides	atpI	47.536	0.439	0.449	0.372	0.265	0.386	0.386
T. aquilegiifolium	ccsA	47.16	0.556	0.546	0.357	0.201	0.322	0.322
T. baicalense	ccsA	46.432	0.549	0.534	0.357	0.205	0.325	0.325
T. coreanum	ccsA	46.401	0.543	0.549	0.366	0.201	0.321	0.321
T. foeniculaceum	ccsA	47.309	0.555	0.527	0.354	0.209	0.327	0.327
T. foliolosum	ccsA	46.24	0.552	0.54	0.357	0.201	0.323	0.323
T. minus var. hypoleucum	ccsA	47.16	0.556	0.546	0.357	0.201	0.322	0.322
T. petaloideum	ccsA	47.016	0.553	0.528	0.36	0.208	0.327	0.327
T. simplex	ccsA	47.276	0.557	0.535	0.357	0.205	0.323	0.323
T. tenue	ccsA	46.801	0.556	0.536	0.357	0.205	0.324	0.324
T. thalictroides	ccsA	44.562	0.566	0.598	0.363	0.191	0.317	0.317
T. viscosum	ccsA	46.829	0.551	0.535	0.357	0.208	0.325	0.325
P. anemonoides	ccsA	46.708	0.54	0.531	0.364	0.207	0.325	0.325
L. fumarioides	ccsA	48.835	0.519	0.491	0.362	0.218	0.325	0.325
T. aquilegiifolium	cemA	50.604	0.408	0.368	0.275	0.279	0.332	0.332
T. baicalense	cemA	50.477	0.4	0.36	0.275	0.279	0.332	0.332
T. coreanum	cemA	51.338	0.403	0.354	0.266	0.274	0.326	0.326
T. foeniculaceum	cemA	49.321	0.407	0.367	0.279	0.276	0.33	0.33
T. foliolosum	cemA	50.396	0.406	0.363	0.275	0.274	0.33	0.33
T. minus var. hypoleucum	cemA	50.604	0.408	0.368	0.275	0.279	0.332	0.332
T. petaloideum	cemA	50.477	0.4	0.36	0.275	0.279	0.332	0.332
T. simplex	cemA	50.604	0.408	0.368	0.275	0.279	0.332	0.332
T. tenue	cemA	50.477	0.4	0.36	0.275	0.279	0.332	0.332
T. thalictroides	cemA	52.532	0.391	0.339	0.266	0.284	0.329	0.329
T. viscosum	cemA	52.259	0.392	0.343	0.275	0.279	0.332	0.332
P. anemonoides	cemA	50.227	0.424	0.366	0.266	0.274	0.326	0.326
L. fumarioides	cemA	50.945	0.433	0.375	0.271	0.27	0.326	0.326
T. aquilegiifolium	clpP	55.779	0.398	0.323	0.376	0.332	0.454	0.454
T. baicalense	clpP	55.779	0.398	0.323	0.376	0.332	0.454	0.454
T. coreanum	clpP	57.974	0.378	0.309	0.376	0.325	0.45	0.45
T. foeniculaceum	clpP	55.062	0.406	0.335	0.376	0.326	0.452	0.452
T. foliolosum	clpP	55.779	0.398	0.323	0.376	0.332	0.454	0.454
T. minus var. hypoleucum	clpP	55.779	0.398	0.323	0.376	0.332	0.454	0.454
T. petaloideum	clpP	55.981	0.396	0.32	0.376	0.337	0.455	0.455
T. simplex	clpP	55.779	0.398	0.323	0.376	0.332	0.454	0.454
T. tenue	clpP	55.779	0.398	0.323	0.376	0.332	0.454	0.454
T. thalictroides	clpP	57.399	0.388	0.315	0.376	0.319	0.449	0.449
T. viscosum	clpP	56.981	0.388	0.3	0.376	0.337	0.457	0.457
P. anemonoides	clpP	56.646	0.391	0.325	0.376	0.33	0.452	0.452
L. fumarioides	clpP	56.082	0.394	0.332	0.376	0.325	0.45	0.45
T. aquilegiifolium	infA	43.568	0.595	0.854	0.333	0.275	0.389	0.389
T. baicalense	infA	40.825	0.621	0.915	0.333	0.3	0.405	0.405
T. coreanum	infA	31.581	0.661	1.147	0.289	0.302	0.393	0.393
T. foeniculaceum	infA	37.825	0.654	0.954	0.333	0.293	0.389	0.389
T. foliolosum	infA	39.333	0.627	0.945	0.333	0.275	0.381	0.381
T. minus var. hypoleucum	infA	43.568	0.595	0.854	0.333	0.275	0.389	0.389
T. petaloideum	infA	42.625	0.598	0.899	0.31	0.3	0.389	0.389
T. simplex	infA	42.625	0.598	0.899	0.31	0.275	0.381	0.381
T. tenue	infA	44.531	0.559	0.874	0.286	0.3	0.381	0.381
T. thalictroides	infA	32.181	0.641	1.044	0.302	0.293	0.388	0.388
T. viscosum	infA	56	0.656	1.018	0.382	0.303	0.412	0.412
P. anemonoides	infA	30.851	0.63	1.066	0.31	0.293	0.381	0.381
L. fumarioides	infA	50.833	0.65	1.063	0.333	0.313	0.404	0.404
T. aquilegiifolium	matK	48.301	0.487	0.386	0.306	0.226	0.316	0.316
T. baicalense	matK	48.828	0.484	0.381	0.305	0.23	0.316	0.316
T. coreanum	matK	48.252	0.488	0.391	0.31	0.228	0.316	0.316
T. foeniculaceum	matK	48.743	0.482	0.384	0.306	0.227	0.316	0.316
T. foliolosum	matK	48.666	0.485	0.378	0.306	0.231	0.318	0.318
T. minus var. hypoleucum	matK	48.301	0.487	0.386	0.306	0.226	0.316	0.316
T. petaloideum	matK	47.992	0.478	0.386	0.305	0.23	0.316	0.316
T. simplex	matK	48.071	0.484	0.381	0.306	0.228	0.317	0.317
T. tenue	matK	48.363	0.481	0.383	0.305	0.227	0.316	0.316
T. thalictroides	matK	48.57	0.483	0.385	0.312	0.232	0.319	0.319
T. viscosum	matK	48.207	0.481	0.385	0.306	0.23	0.316	0.316
P. anemonoides	matK	49.374	0.469	0.364	0.308	0.241	0.319	0.319
L. fumarioides	matK	50.159	0.457	0.351	0.31	0.238	0.322	0.322
T. aquilegiifolium	ndhA	44.962	0.485	0.443	0.394	0.201	0.354	0.354
T. baicalense	ndhA	43.997	0.484	0.454	0.397	0.203	0.356	0.356
T. coreanum	ndhA	42.145	0.499	0.479	0.394	0.195	0.353	0.353
T. foeniculaceum	ndhA	43.377	0.504	0.477	0.397	0.195	0.352	0.352
T. foliolosum	ndhA	43.401	0.496	0.471	0.394	0.195	0.353	0.353
T. minus var. hypoleucum	ndhA	44.962	0.485	0.443	0.394	0.201	0.354	0.354
T. petaloideum	ndhA	43.394	0.494	0.467	0.397	0.198	0.354	0.354
T. simplex	ndhA	44.284	0.49	0.456	0.394	0.198	0.353	0.353
T. tenue	ndhA	43.255	0.498	0.472	0.394	0.195	0.352	0.352
T. thalictroides	ndhA	43.543	0.495	0.462	0.397	0.195	0.354	0.354
T. viscosum	ndhA	42.929	0.506	0.483	0.397	0.192	0.353	0.353
P. anemonoides	ndhA	44.146	0.491	0.462	0.394	0.198	0.353	0.353
L. fumarioides	ndhA	44.268	0.505	0.483	0.394	0.187	0.349	0.349
T. aquilegiifolium	ndhB	47.206	0.364	0.312	0.39	0.268	0.373	0.373
T. baicalense	ndhB	47.206	0.364	0.312	0.39	0.268	0.373	0.373
T. coreanum	ndhB	47.414	0.36	0.304	0.39	0.274	0.375	0.375
T. foeniculaceum	ndhB	47.262	0.36	0.31	0.39	0.27	0.374	0.374
T. foliolosum	ndhB	47.206	0.364	0.312	0.39	0.268	0.373	0.373
T. minus var. hypoleucum	ndhB	47.206	0.364	0.312	0.39	0.268	0.373	0.373
T. petaloideum	ndhB	47.214	0.364	0.312	0.39	0.268	0.373	0.373
T. simplex	ndhB	47.206	0.364	0.312	0.39	0.268	0.373	0.373
T. tenue	ndhB	47.206	0.364	0.312	0.39	0.268	0.373	0.373
T. thalictroides	ndhB	47.346	0.362	0.307	0.39	0.272	0.375	0.375
T. viscosum	ndhB	47.301	0.36	0.309	0.39	0.27	0.374	0.374
P. anemonoides	ndhB	47.183	0.362	0.309	0.392	0.272	0.376	0.376
L. fumarioides	ndhB	47.615	0.361	0.301	0.39	0.27	0.375	0.375
T. aquilegiifolium	ndhC	41.371	0.543	0.649	0.325	0.189	0.358	0.358
T. baicalense	ndhC	42.023	0.525	0.631	0.325	0.198	0.361	0.361
T. coreanum	ndhC	44.278	0.505	0.604	0.325	0.216	0.367	0.367
T. foeniculaceum	ndhC	41.749	0.53	0.644	0.325	0.189	0.361	0.361
T. foliolosum	ndhC	42.023	0.525	0.631	0.325	0.198	0.361	0.361
T. minus var. hypoleucum	ndhC	41.371	0.543	0.649	0.325	0.189	0.358	0.358
T. petaloideum	ndhC	42.023	0.525	0.631	0.325	0.198	0.361	0.361
T. simplex	ndhC	42.023	0.525	0.631	0.325	0.198	0.361	0.361
T. tenue	ndhC	42.023	0.525	0.631	0.325	0.198	0.361	0.361
T. thalictroides	ndhC	49.689	0.485	0.539	0.325	0.225	0.369	0.369
T. viscosum	ndhC	42.023	0.525	0.631	0.325	0.198	0.361	0.361
P. anemonoides	ndhC	41.127	0.507	0.647	0.325	0.207	0.361	0.361
L. fumarioides	ndhC	40.522	0.54	0.662	0.325	0.198	0.361	0.361
T. aquilegiifolium	ndhD	47.574	0.416	0.373	0.381	0.238	0.356	0.356
T. baicalense	ndhD	47.688	0.417	0.373	0.377	0.233	0.355	0.355
T. coreanum	ndhD	47.981	0.418	0.361	0.375	0.244	0.356	0.356
T. foeniculaceum	ndhD	47.833	0.407	0.358	0.381	0.245	0.358	0.358
T. foliolosum	ndhD	48.515	0.406	0.355	0.381	0.244	0.359	0.359
T. minus var. hypoleucum	ndhD	47.574	0.416	0.373	0.381	0.238	0.356	0.356
T. petaloideum	ndhD	47.75	0.416	0.371	0.381	0.238	0.357	0.357
T. simplex	ndhD	47.36	0.421	0.378	0.381	0.235	0.356	0.356
T. tenue	ndhD	47.835	0.411	0.369	0.381	0.24	0.358	0.358
T. thalictroides	ndhD	48.756	0.404	0.348	0.377	0.247	0.358	0.358
T. viscosum	ndhD	47.964	0.411	0.365	0.383	0.243	0.357	0.357
P. anemonoides	ndhD	47.547	0.411	0.367	0.377	0.241	0.354	0.354
L. fumarioides	ndhD	47.32	0.423	0.377	0.377	0.235	0.352	0.352
T. aquilegiifolium	ndhE	44.957	0.574	0.667	0.337	0.196	0.327	0.327
T. baicalense	ndhE	46.435	0.565	0.642	0.337	0.206	0.33	0.33
T. coreanum	ndhE	48.756	0.547	0.615	0.337	0.216	0.33	0.33
T. foeniculaceum	ndhE	46.435	0.565	0.642	0.337	0.206	0.33	0.33
T. foliolosum	ndhE	47.908	0.542	0.615	0.337	0.216	0.333	0.333
T. minus var. hypoleucum	ndhE	44.957	0.574	0.667	0.337	0.196	0.327	0.327
T. petaloideum	ndhE	46.075	0.582	0.658	0.337	0.196	0.327	0.327
T. simplex	ndhE	44.957	0.574	0.667	0.337	0.196	0.327	0.327
T. tenue	ndhE	46.435	0.565	0.642	0.337	0.206	0.33	0.33
T. thalictroides	ndhE	48.756	0.547	0.615	0.337	0.206	0.327	0.327
T. viscosum	ndhE	46.435	0.565	0.642	0.337	0.196	0.327	0.327
P. anemonoides	ndhE	46.578	0.561	0.637	0.337	0.186	0.323	0.323
L. fumarioides	ndhE	47.567	0.551	0.634	0.337	0.186	0.323	0.323
T. aquilegiifolium	ndhF	44.201	0.517	0.496	0.397	0.203	0.35	0.35
T. baicalense	ndhF	43.946	0.515	0.493	0.398	0.206	0.352	0.352
T. coreanum	ndhF	43.977	0.526	0.486	0.372	0.196	0.327	0.327
T. foeniculaceum	ndhF	43.589	0.535	0.489	0.373	0.194	0.327	0.326
T. foliolosum	ndhF	44.234	0.516	0.496	0.391	0.204	0.348	0.348
T. minus var. hypoleucum	ndhF	44.201	0.517	0.496	0.397	0.203	0.35	0.35
T. petaloideum	ndhF	43.461	0.521	0.499	0.396	0.199	0.35	0.35
T. simplex	ndhF	44.201	0.517	0.496	0.397	0.203	0.35	0.35
T. tenue	ndhF	43.548	0.524	0.509	0.397	0.2	0.35	0.35
T. thalictroides	ndhF	44.128	0.527	0.48	0.372	0.195	0.327	0.327
T. viscosum	ndhF	43.631	0.526	0.51	0.395	0.198	0.348	0.348
P. anemonoides	ndhF	44.094	0.524	0.472	0.373	0.197	0.328	0.328
L. fumarioides	ndhF	43.351	0.538	0.509	0.393	0.186	0.344	0.344
T. aquilegiifolium	ndhG	48.84	0.482	0.482	0.343	0.267	0.36	0.36
T. baicalense	ndhG	47.785	0.485	0.495	0.337	0.262	0.356	0.356
T. coreanum	ndhG	50.254	0.465	0.444	0.348	0.262	0.363	0.363
T. foeniculaceum	ndhG	49.307	0.484	0.475	0.343	0.267	0.358	0.358
T. foliolosum	ndhG	48.933	0.483	0.48	0.348	0.263	0.36	0.36
T. minus var. hypoleucum	ndhG	48.84	0.482	0.482	0.343	0.267	0.36	0.36
T. petaloideum	ndhG	48.718	0.483	0.485	0.343	0.273	0.361	0.361
T. simplex	ndhG	48.84	0.482	0.482	0.343	0.267	0.36	0.36
T. tenue	ndhG	48.665	0.482	0.478	0.343	0.262	0.358	0.358
T. thalictroides	ndhG	49.637	0.461	0.451	0.343	0.267	0.365	0.365
T. viscosum	ndhG	49.214	0.473	0.473	0.343	0.273	0.361	0.361
P. anemonoides	ndhG	49.02	0.48	0.474	0.345	0.263	0.362	0.362
L. fumarioides	ndhG	50.671	0.462	0.459	0.35	0.257	0.358	0.358
T. aquilegiifolium	ndhH	52.119	0.41	0.319	0.366	0.245	0.393	0.393
T. baicalense	ndhH	52.656	0.406	0.311	0.366	0.248	0.394	0.394
T. coreanum	ndhH	51.944	0.415	0.328	0.366	0.245	0.394	0.394
T. foeniculaceum	ndhH	51.669	0.422	0.333	0.366	0.237	0.391	0.391
T. foliolosum	ndhH	51.909	0.416	0.321	0.366	0.245	0.392	0.392
T. minus var. hypoleucum	ndhH	52.119	0.41	0.319	0.366	0.245	0.393	0.393
T. petaloideum	ndhH	52.44	0.409	0.319	0.366	0.248	0.393	0.393
T. simplex	ndhH	52.119	0.41	0.319	0.366	0.245	0.393	0.393
T. tenue	ndhH	52.246	0.41	0.318	0.366	0.245	0.393	0.393
T. thalictroides	ndhH	52.096	0.408	0.323	0.366	0.245	0.394	0.394
T. viscosum	ndhH	52.039	0.416	0.321	0.366	0.243	0.393	0.393
P. anemonoides	ndhH	51.747	0.418	0.327	0.372	0.243	0.394	0.394
L. fumarioides	ndhH	52.262	0.412	0.315	0.369	0.248	0.394	0.394
T. aquilegiifolium	ndhI	52.59	0.47	0.444	0.391	0.262	0.367	0.367
T. baicalense	ndhI	52.764	0.464	0.436	0.391	0.262	0.367	0.367
T. coreanum	ndhI	56.062	0.452	0.408	0.391	0.263	0.371	0.371
T. foeniculaceum	ndhI	52.764	0.464	0.436	0.391	0.267	0.369	0.369
T. foliolosum	ndhI	53.317	0.453	0.428	0.391	0.267	0.367	0.367
T. minus var. hypoleucum	ndhI	52.59	0.47	0.444	0.391	0.262	0.367	0.367
T. petaloideum	ndhI	52.847	0.456	0.433	0.391	0.267	0.369	0.369
T. simplex	ndhI	52.59	0.47	0.444	0.391	0.262	0.367	0.367
T. tenue	ndhI	53.261	0.443	0.419	0.391	0.273	0.371	0.371
T. thalictroides	ndhI	55.425	0.441	0.4	0.397	0.267	0.371	0.371
T. viscosum	ndhI	52.921	0.451	0.431	0.385	0.273	0.369	0.369
P. anemonoides	ndhI	51.01	0.495	0.46	0.391	0.238	0.359	0.359
L. fumarioides	ndhI	51.355	0.495	0.461	0.391	0.225	0.352	0.352
T. aquilegiifolium	ndhJ	58.654	0.396	0.333	0.361	0.329	0.416	0.416
T. baicalense	ndhJ	58.654	0.396	0.333	0.361	0.329	0.416	0.416
T. coreanum	ndhJ	59.292	0.386	0.329	0.361	0.322	0.411	0.411
T. foeniculaceum	ndhJ	59.172	0.386	0.327	0.361	0.322	0.414	0.414
T. foliolosum	ndhJ	58.654	0.396	0.333	0.361	0.329	0.416	0.416
T. minus var. hypoleucum	ndhJ	58.654	0.396	0.333	0.361	0.329	0.416	0.416
T. petaloideum	ndhJ	58.654	0.396	0.333	0.361	0.329	0.416	0.416
T. simplex	ndhJ	58.654	0.396	0.333	0.361	0.329	0.416	0.416
T. tenue	ndhJ	58.654	0.396	0.333	0.361	0.329	0.416	0.416
T. thalictroides	ndhJ	59.292	0.386	0.329	0.361	0.322	0.411	0.411
T. viscosum	ndhJ	59.172	0.386	0.327	0.361	0.322	0.414	0.414
P. anemonoides	ndhJ	61	0.374	0.313	0.361	0.322	0.414	0.414
L. fumarioides	ndhJ	60.399	0.395	0.334	0.361	0.315	0.409	0.409
T. aquilegiifolium	ndhK	53.951	0.42	0.357	0.454	0.274	0.395	0.395
T. baicalense	ndhK	53.951	0.42	0.357	0.454	0.274	0.395	0.395
T. coreanum	ndhK	54.603	0.405	0.347	0.454	0.283	0.399	0.399
T. foeniculaceum	ndhK	53.899	0.415	0.357	0.454	0.279	0.398	0.398
T. foliolosum	ndhK	54.194	0.409	0.345	0.449	0.283	0.398	0.398
T. minus var. hypoleucum	ndhK	53.951	0.42	0.357	0.454	0.274	0.395	0.395
T. petaloideum	ndhK	53.951	0.42	0.357	0.454	0.274	0.395	0.395
T. simplex	ndhK	53.951	0.42	0.357	0.454	0.274	0.395	0.395
T. tenue	ndhK	53.951	0.42	0.357	0.454	0.274	0.395	0.395
T. thalictroides	ndhK	54.065	0.42	0.353	0.454	0.274	0.396	0.396
T. viscosum	ndhK	53.663	0.421	0.362	0.454	0.274	0.396	0.396
P. anemonoides	ndhK	54.5	0.409	0.342	0.454	0.283	0.402	0.402
L. fumarioides	ndhK	53.306	0.442	0.368	0.454	0.279	0.398	0.398
T. aquilegiifolium	petA	51.244	0.376	0.306	0.366	0.301	0.395	0.395
T. baicalense	petA	51.61	0.375	0.303	0.363	0.305	0.396	0.396
T. coreanum	petA	52.157	0.377	0.298	0.363	0.297	0.394	0.394
T. foeniculaceum	petA	51.795	0.379	0.305	0.363	0.304	0.396	0.396
T. foliolosum	petA	51.056	0.387	0.314	0.363	0.302	0.395	0.395
T. minus var. hypoleucum	petA	51.258	0.379	0.308	0.363	0.301	0.394	0.394
T. petaloideum	petA	51.357	0.378	0.306	0.363	0.301	0.394	0.394
T. simplex	petA	51.258	0.379	0.308	0.363	0.301	0.394	0.394
T. tenue	petA	50.657	0.406	0.34	0.36	0.288	0.39	0.39
T. thalictroides	petA	51.692	0.385	0.303	0.363	0.304	0.395	0.395
T. viscosum	petA	51.978	0.379	0.301	0.363	0.304	0.396	0.396
P. anemonoides	petA	51.11	0.382	0.31	0.366	0.297	0.396	0.396
L. fumarioides	petA	51.874	0.376	0.302	0.363	0.294	0.393	0.393
T. aquilegiifolium	petB	47.917	0.446	0.412	0.419	0.332	0.431	0.431
T. baicalense	petB	47.978	0.446	0.409	0.419	0.337	0.433	0.433
T. coreanum	petB	46.646	0.466	0.469	0.419	0.307	0.422	0.422
T. foeniculaceum	petB	47.978	0.446	0.409	0.419	0.337	0.433	0.433
T. foliolosum	petB	47.825	0.447	0.413	0.419	0.342	0.434	0.434
T. minus var. hypoleucum	petB	47.917	0.446	0.412	0.419	0.332	0.431	0.431
T. petaloideum	petB	48.249	0.443	0.402	0.419	0.332	0.431	0.431
T. simplex	petB	47.917	0.446	0.412	0.419	0.332	0.431	0.431
T. tenue	petB	47.643	0.455	0.417	0.419	0.332	0.431	0.431
T. thalictroides	petB	46.646	0.466	0.469	0.419	0.307	0.423	0.423
T. viscosum	petB	48.092	0.439	0.407	0.419	0.342	0.434	0.434
P. anemonoides	petB	45.86	0.479	0.492	0.419	0.307	0.422	0.422
L. fumarioides	petB	45.221	0.473	0.504	0.419	0.296	0.42	0.42
T. aquilegiifolium	petD	42.23	0.52	0.589	0.383	0.25	0.395	0.395
T. baicalense	petD	42.23	0.52	0.589	0.383	0.256	0.397	0.397
T. coreanum	petD	43.398	0.492	0.555	0.389	0.264	0.403	0.403
T. foeniculaceum	petD	46.345	0.503	0.54	0.383	0.263	0.399	0.399
T. foliolosum	petD	42.799	0.506	0.573	0.383	0.263	0.399	0.399
T. minus var. hypoleucum	petD	42.23	0.52	0.589	0.383	0.25	0.395	0.395
T. petaloideum	petD	42.23	0.52	0.589	0.383	0.256	0.397	0.397
T. simplex	petD	42.23	0.52	0.589	0.383	0.25	0.395	0.395
T. tenue	petD	42.886	0.511	0.564	0.383	0.256	0.397	0.397
T. thalictroides	petD	42.799	0.506	0.573	0.383	0.263	0.399	0.399
T. viscosum	petD	42.799	0.506	0.573	0.383	0.263	0.399	0.399
P. anemonoides	petD	41.945	0.523	0.6	0.383	0.25	0.395	0.395
L. fumarioides	petD	42.333	0.511	0.588	0.383	0.256	0.397	0.397
T. aquilegiifolium	petG		0.502	0.856	0.297	0.389	0.405	0.405
T. baicalense	petG		0.502	0.856	0.297	0.389	0.405	0.405
T. coreanum	petG		0.537	0.931	0.324	0.361	0.405	0.405
T. foeniculaceum	petG		0.502	0.856	0.297	0.389	0.405	0.405
T. foliolosum	petG		0.502	0.856	0.297	0.389	0.405	0.405
T. minus var. hypoleucum	petG		0.502	0.856	0.297	0.389	0.405	0.405
T. petaloideum	petG		0.502	0.856	0.297	0.389	0.405	0.405
T. simplex	petG		0.502	0.856	0.297	0.389	0.405	0.405
T. tenue	petG		0.502	0.856	0.297	0.389	0.405	0.405
T. thalictroides	petG		0.537	0.931	0.324	0.361	0.405	0.405
T. viscosum	petG		0.502	0.856	0.297	0.389	0.405	0.405
P. anemonoides	petG		0.502	0.856	0.297	0.361	0.396	0.396
L. fumarioides	petG		0.502	0.856	0.297	0.361	0.396	0.396
T. aquilegiifolium	petL	61	0.661	1.193	0.452	0.267	0.366	0.366
T. baicalense	petL	61	0.661	1.193	0.452	0.267	0.366	0.366
T. coreanum	petL	61	0.661	1.193	0.452	0.267	0.366	0.366
T. foeniculaceum	petL	61	0.661	1.193	0.452	0.267	0.366	0.366
T. foliolosum	petL	61	0.661	1.193	0.452	0.267	0.366	0.366
T. minus var. hypoleucum	petL	61	0.661	1.193	0.452	0.267	0.366	0.366
T. petaloideum	petL	61	0.661	1.193	0.452	0.267	0.366	0.366
T. simplex	petL	61	0.661	1.193	0.452	0.267	0.366	0.366
T. tenue	petL	61	0.661	1.193	0.452	0.267	0.366	0.366
T. thalictroides	petL	61	0.642	1.116	0.452	0.267	0.366	0.366
T. viscosum	petL	61	0.661	1.193	0.452	0.267	0.366	0.366
P. anemonoides	petL	61	0.619	1.06	0.452	0.267	0.366	0.366
L. fumarioides	petL	61	0.619	1.06	0.452	0.267	0.366	0.366
T. aquilegiifolium	petN	34.204	0.853	1.896	0.448	0.16	0.414	0.414
T. baicalense	petN	34.204	0.853	1.896	0.448	0.16	0.414	0.414
T. coreanum	petN	33	0.804	1.752	0.448	0.2	0.414	0.414
T. foeniculaceum	petN	34.204	0.853	1.896	0.448	0.16	0.414	0.414
T. foliolosum	petN	34.204	0.853	1.896	0.448	0.16	0.414	0.414
T. minus var. hypoleucum	petN	34.204	0.853	1.896	0.448	0.16	0.414	0.414
T. petaloideum	petN	34.204	0.853	1.896	0.448	0.16	0.414	0.414
T. simplex	petN	34.204	0.853	1.896	0.448	0.16	0.414	0.414
T. tenue	petN	34.204	0.853	1.896	0.448	0.16	0.414	0.414
T. thalictroides	petN	34.204	0.853	1.896	0.448	0.16	0.414	0.414
T. viscosum	petN	34.204	0.853	1.896	0.448	0.16	0.414	0.414
P. anemonoides	petN	34.204	0.853	1.896	0.448	0.16	0.414	0.414
L. fumarioides	petN	34.204	0.853	1.896	0.448	0.16	0.414	0.414
T. aquilegiifolium	psaA	50.632	0.33	0.235	0.435	0.304	0.434	0.434
T. baicalense	psaA	50.579	0.332	0.237	0.435	0.303	0.433	0.433
T. coreanum	psaA	50.296	0.336	0.239	0.435	0.304	0.434	0.434
T. foeniculaceum	psaA	50.42	0.334	0.24	0.435	0.303	0.434	0.434
T. foliolosum	psaA	50.694	0.332	0.234	0.435	0.304	0.434	0.434
T. minus var. hypoleucum	psaA	50.632	0.33	0.235	0.435	0.304	0.434	0.434
T. petaloideum	psaA	50.4	0.338	0.241	0.435	0.301	0.433	0.433
T. simplex	psaA	50.632	0.33	0.235	0.435	0.304	0.434	0.434
T. tenue	psaA	50.462	0.335	0.239	0.435	0.303	0.434	0.434
T. thalictroides	psaA	50.24	0.333	0.24	0.435	0.301	0.433	0.433
T. viscosum	psaA	51.03	0.329	0.227	0.435	0.307	0.435	0.435
P. anemonoides	psaA	50.578	0.333	0.236	0.435	0.303	0.433	0.433
L. fumarioides	psaA	50.822	0.324	0.227	0.435	0.303	0.434	0.434
T. aquilegiifolium	psaB	51.238	0.347	0.278	0.433	0.302	0.422	0.422
T. baicalense	psaB	51.017	0.355	0.284	0.433	0.3	0.421	0.421
T. coreanum	psaB	51.177	0.345	0.279	0.433	0.302	0.422	0.422
T. foeniculaceum	psaB	50.92	0.357	0.288	0.433	0.296	0.42	0.42
T. foliolosum	psaB	50.852	0.353	0.284	0.433	0.299	0.421	0.421
T. minus var. hypoleucum	psaB	51.238	0.347	0.278	0.433	0.302	0.422	0.422
T. petaloideum	psaB	51.209	0.345	0.279	0.433	0.303	0.422	0.422
T. simplex	psaB	51.238	0.347	0.278	0.433	0.302	0.422	0.422
T. tenue	psaB	51.116	0.351	0.281	0.433	0.3	0.421	0.421
T. thalictroides	psaB	50.791	0.346	0.285	0.433	0.3	0.421	0.421
T. viscosum	psaB	51.535	0.346	0.273	0.433	0.302	0.421	0.421
P. anemonoides	psaB	51.449	0.344	0.272	0.433	0.303	0.423	0.423
L. fumarioides	psaB	51.818	0.359	0.285	0.433	0.298	0.421	0.421
T. aquilegiifolium	psaC	48.583	0.524	0.619	0.531	0.237	0.428	0.428
T. baicalense	psaC	48.888	0.493	0.595	0.531	0.25	0.432	0.432
T. coreanum	psaC	52.265	0.453	0.528	0.531	0.25	0.432	0.432
T. foeniculaceum	psaC	48.888	0.493	0.595	0.531	0.25	0.432	0.432
T. foliolosum	psaC	48.888	0.493	0.595	0.531	0.25	0.432	0.432
T. minus var. hypoleucum	psaC	48.583	0.524	0.619	0.531	0.237	0.428	0.428
T. petaloideum	psaC	48.888	0.493	0.595	0.531	0.25	0.432	0.432
T. simplex	psaC	48.583	0.524	0.619	0.531	0.237	0.428	0.428
T. tenue	psaC	48.888	0.493	0.595	0.531	0.25	0.432	0.432
T. thalictroides	psaC	48.888	0.493	0.595	0.531	0.25	0.432	0.432
T. viscosum	psaC	47.9	0.474	0.595	0.531	0.25	0.432	0.432
P. anemonoides	psaC	47.388	0.52	0.666	0.531	0.263	0.44	0.44
L. fumarioides	psaC	50.32	0.501	0.668	0.531	0.263	0.436	0.436
T. aquilegiifolium	psaI	61	0.539	0.859	0.333	0.265	0.389	0.389
T. baicalense	psaI	61	0.539	0.859	0.333	0.265	0.389	0.389
T. coreanum	psaI	61	0.578	0.859	0.333	0.265	0.38	0.38
T. foeniculaceum	psaI	61	0.539	0.859	0.333	0.265	0.389	0.389
T. foliolosum	psaI	61	0.539	0.859	0.333	0.265	0.389	0.389
T. minus var. hypoleucum	psaI	61	0.539	0.859	0.333	0.265	0.389	0.389
T. petaloideum	psaI	61	0.539	0.859	0.333	0.265	0.389	0.389
T. simplex	psaI	61	0.539	0.859	0.333	0.265	0.389	0.389
T. tenue	psaI	61	0.539	0.859	0.333	0.265	0.389	0.389
T. thalictroides	psaI	61	0.578	0.859	0.333	0.265	0.38	0.38
T. viscosum	psaI	61	0.519	0.806	0.333	0.265	0.398	0.398
P. anemonoides	psaI	47.273	0.601	1.029	0.361	0.235	0.38	0.38
L. fumarioides	psaI	48.327	0.592	0.924	0.306	0.265	0.361	0.361
T. aquilegiifolium	psaJ	39.273	0.658	1.004	0.409	0.357	0.402	0.402
T. baicalense	psaJ	39.273	0.658	1.004	0.409	0.357	0.402	0.402
T. coreanum	psaJ	38.273	0.628	0.94	0.409	0.381	0.409	0.409
T. foeniculaceum	psaJ	38.273	0.628	0.94	0.409	0.381	0.409	0.409
T. foliolosum	psaJ	39.273	0.658	1.004	0.409	0.357	0.402	0.402
T. minus var. hypoleucum	psaJ	39.273	0.658	1.004	0.409	0.357	0.402	0.402
T. petaloideum	psaJ	39.273	0.658	1.004	0.409	0.381	0.409	0.409
T. simplex	psaJ	39.273	0.658	1.004	0.409	0.357	0.402	0.402
T. tenue	psaJ	39.273	0.658	1.004	0.409	0.357	0.402	0.402
T. thalictroides	psaJ	38.273	0.628	0.94	0.409	0.381	0.409	0.409
T. viscosum	psaJ	44.073	0.641	0.933	0.409	0.357	0.409	0.409
P. anemonoides	psaJ	38.273	0.628	0.94	0.409	0.357	0.402	0.402
L. fumarioides	psaJ	38.273	0.628	0.94	0.409	0.381	0.409	0.409
T. aquilegiifolium	psbA	40.601	0.558	0.648	0.433	0.329	0.434	0.434
T. baicalense	psbA	40.728	0.552	0.645	0.433	0.326	0.433	0.433
T. coreanum	psbA	40.671	0.555	0.654	0.433	0.326	0.433	0.433
T. foeniculaceum	psbA	40.865	0.55	0.652	0.433	0.326	0.433	0.433
T. foliolosum	psbA	40.395	0.556	0.656	0.433	0.323	0.432	0.432
T. minus var. hypoleucum	psbA	40.601	0.558	0.648	0.433	0.329	0.434	0.434
T. petaloideum	psbA	40.772	0.551	0.644	0.433	0.323	0.432	0.432
T. simplex	psbA	40.601	0.558	0.648	0.433	0.329	0.434	0.434
T. tenue	psbA	40.395	0.556	0.656	0.433	0.323	0.432	0.432
T. thalictroides	psbA	40.978	0.549	0.631	0.431	0.332	0.434	0.434
T. viscosum	psbA	39.849	0.563	0.662	0.433	0.32	0.432	0.432
P. anemonoides	psbA	40.802	0.55	0.632	0.433	0.329	0.434	0.434
L. fumarioides	psbA	40.821	0.545	0.631	0.433	0.323	0.432	0.432
T. aquilegiifolium	psbB	48.009	0.405	0.348	0.463	0.27	0.44	0.44
T. baicalense	psbB	48.155	0.4	0.343	0.463	0.27	0.44	0.44
T. coreanum	psbB	48.695	0.391	0.331	0.461	0.272	0.44	0.44
T. foeniculaceum	psbB	48.276	0.402	0.342	0.463	0.272	0.44	0.44
T. foliolosum	psbB	48.564	0.402	0.337	0.463	0.272	0.44	0.44
T. minus var. hypoleucum	psbB	48.009	0.405	0.348	0.463	0.27	0.44	0.44
T. petaloideum	psbB	47.927	0.409	0.352	0.463	0.268	0.439	0.439
T. simplex	psbB	48.009	0.405	0.348	0.463	0.27	0.44	0.44
T. tenue	psbB	48.009	0.405	0.348	0.463	0.27	0.44	0.44
T. thalictroides	psbB	49.066	0.396	0.324	0.461	0.272	0.44	0.44
T. viscosum	psbB	47.873	0.411	0.352	0.463	0.266	0.438	0.438
P. anemonoides	psbB	47.439	0.418	0.361	0.461	0.267	0.438	0.438
L. fumarioides	psbB	48.14	0.403	0.342	0.461	0.269	0.439	0.439
T. aquilegiifolium	psbC	47.467	0.384	0.342	0.461	0.33	0.455	0.455
T. baicalense	psbC	47.329	0.389	0.346	0.461	0.324	0.453	0.453
T. coreanum	psbC	47.079	0.389	0.351	0.461	0.324	0.453	0.453
T. foeniculaceum	psbC	47.232	0.391	0.349	0.461	0.326	0.455	0.455
T. foliolosum	psbC	47.329	0.389	0.346	0.461	0.324	0.453	0.453
T. minus var. hypoleucum	psbC	47.467	0.384	0.342	0.461	0.33	0.455	0.455
T. petaloideum	psbC	47.329	0.389	0.346	0.461	0.324	0.453	0.453
T. simplex	psbC	47.455	0.388	0.339	0.461	0.333	0.456	0.456
T. tenue	psbC	47.439	0.386	0.343	0.461	0.324	0.453	0.453
T. thalictroides	psbC	47.123	0.388	0.347	0.461	0.326	0.454	0.454
T. viscosum	psbC	47.284	0.386	0.343	0.461	0.333	0.456	0.456
P. anemonoides	psbC	47.468	0.382	0.341	0.461	0.326	0.454	0.454
L. fumarioides	psbC	47.623	0.379	0.34	0.461	0.326	0.454	0.454
T. aquilegiifolium	psbD	48.886	0.356	0.347	0.439	0.311	0.442	0.442
T. baicalense	psbD	48.511	0.361	0.358	0.439	0.305	0.44	0.44
T. coreanum	psbD	48.705	0.36	0.353	0.439	0.308	0.44	0.44
T. foeniculaceum	psbD	49.15	0.354	0.35	0.439	0.308	0.441	0.441
T. foliolosum	psbD	48.216	0.366	0.36	0.439	0.302	0.439	0.439
T. minus var. hypoleucum	psbD	48.886	0.356	0.347	0.439	0.311	0.442	0.442
T. petaloideum	psbD	48.842	0.356	0.349	0.439	0.308	0.441	0.441
T. simplex	psbD	48.886	0.356	0.347	0.439	0.311	0.442	0.442
T. tenue	psbD	48.842	0.356	0.349	0.439	0.308	0.441	0.441
T. thalictroides	psbD	49.037	0.348	0.342	0.439	0.311	0.441	0.441
T. viscosum	psbD	48.511	0.361	0.358	0.439	0.305	0.44	0.44
P. anemonoides	psbD	48.494	0.367	0.357	0.439	0.299	0.437	0.437
L. fumarioides	psbD	48.596	0.357	0.348	0.439	0.305	0.439	0.439
T. aquilegiifolium	psbE	57.445	0.517	0.554	0.494	0.325	0.426	0.426
T. baicalense	psbE	57.445	0.517	0.554	0.494	0.325	0.426	0.426
T. coreanum	psbE	55.26	0.526	0.579	0.494	0.338	0.43	0.43
T. foeniculaceum	psbE	57.445	0.517	0.554	0.494	0.325	0.426	0.426
T. foliolosum	psbE	57.445	0.517	0.554	0.494	0.325	0.426	0.426
T. minus var. hypoleucum	psbE	57.445	0.517	0.554	0.494	0.325	0.426	0.426
T. petaloideum	psbE	57.445	0.517	0.554	0.494	0.325	0.426	0.426
T. simplex	psbE	57.445	0.517	0.554	0.494	0.325	0.426	0.426
T. tenue	psbE	57.445	0.517	0.554	0.494	0.325	0.426	0.426
T. thalictroides	psbE	55.26	0.526	0.579	0.494	0.338	0.43	0.43
T. viscosum	psbE	57.445	0.517	0.554	0.494	0.325	0.426	0.426
P. anemonoides	psbE	54.534	0.555	0.61	0.494	0.325	0.426	0.426
L. fumarioides	psbE	52.663	0.533	0.604	0.494	0.325	0.426	0.426
T. aquilegiifolium	psbF	61	0.592	1.014	0.462	0.278	0.419	0.419
T. baicalense	psbF	61	0.592	1.014	0.462	0.278	0.419	0.419
T. coreanum	psbF	61	0.592	1.014	0.462	0.278	0.41	0.41
T. foeniculaceum	psbF	61	0.592	1.014	0.462	0.278	0.419	0.419
T. foliolosum	psbF	61	0.592	1.014	0.462	0.278	0.419	0.419
T. minus var. hypoleucum	psbF	61	0.592	1.014	0.462	0.278	0.419	0.419
T. petaloideum	psbF	61	0.592	1.014	0.462	0.278	0.419	0.419
T. simplex	psbF	61	0.592	1.014	0.462	0.278	0.419	0.419
T. tenue	psbF	61	0.592	1.014	0.462	0.278	0.419	0.419
T. thalictroides	psbF	61	0.592	1.014	0.462	0.278	0.41	0.41
T. viscosum	psbF	61	0.592	1.014	0.462	0.278	0.419	0.419
P. anemonoides	psbF	61	0.592	1.014	0.462	0.278	0.419	0.419
L. fumarioides	psbF	61	0.592	1.014	0.462	0.278	0.419	0.419
T. aquilegiifolium	psbH	44.174	0.616	0.824	0.452	0.25	0.397	0.397
T. baicalense	psbH	44.174	0.616	0.824	0.452	0.25	0.397	0.397
T. coreanum	psbH	44.174	0.616	0.824	0.452	0.25	0.397	0.397
T. foeniculaceum	psbH	44.174	0.616	0.824	0.452	0.25	0.397	0.397
T. foliolosum	psbH	44.174	0.616	0.824	0.452	0.25	0.397	0.397
T. minus var. hypoleucum	psbH	44.174	0.616	0.824	0.452	0.25	0.397	0.397
T. petaloideum	psbH	44.174	0.616	0.824	0.452	0.25	0.397	0.397
T. simplex	psbH	44.174	0.616	0.824	0.452	0.25	0.397	0.397
T. tenue	psbH	44.174	0.616	0.824	0.452	0.25	0.397	0.397
T. thalictroides	psbH	44.841	0.606	0.772	0.452	0.246	0.393	0.393
T. viscosum	psbH	44.174	0.616	0.824	0.452	0.25	0.397	0.397
P. anemonoides	psbH	42.935	0.625	0.886	0.452	0.25	0.397	0.397
L. fumarioides	psbH	39.194	0.616	0.897	0.438	0.221	0.384	0.384
T. aquilegiifolium	psbI	25.546	0.745	1.539	0.306	0.371	0.407	0.407
T. baicalense	psbI	25.546	0.745	1.539	0.306	0.4	0.417	0.417
T. coreanum	psbI	25.546	0.745	1.539	0.306	0.371	0.407	0.407
T. foeniculaceum	psbI	25.546	0.745	1.539	0.306	0.371	0.407	0.407
T. foliolosum	psbI	25.546	0.745	1.539	0.306	0.371	0.407	0.407
T. minus var. hypoleucum	psbI	25.546	0.745	1.539	0.306	0.371	0.407	0.407
T. petaloideum	psbI	25.546	0.745	1.539	0.306	0.371	0.407	0.407
T. simplex	psbI	25.546	0.745	1.539	0.306	0.371	0.407	0.407
T. tenue	psbI	25.546	0.745	1.539	0.306	0.371	0.407	0.407
T. thalictroides	psbI	25.546	0.745	1.539	0.306	0.371	0.407	0.407
T. viscosum	psbI	25.546	0.745	1.539	0.306	0.371	0.407	0.407
P. anemonoides	psbI	33.427	0.723	1.387	0.306	0.4	0.417	0.417
L. fumarioides	psbI	33.427	0.723	1.387	0.306	0.4	0.417	0.417
T. aquilegiifolium	psbJ	38.911	0.681	1.117	0.5	0.211	0.408	0.408
T. baicalense	psbJ	38.911	0.681	1.117	0.5	0.211	0.408	0.408
T. coreanum	psbJ	38.911	0.681	1.117	0.5	0.211	0.408	0.408
T. foeniculaceum	psbJ	38.911	0.681	1.117	0.5	0.211	0.408	0.408
T. foliolosum	psbJ	38.911	0.681	1.117	0.5	0.211	0.408	0.408
T. minus var. hypoleucum	psbJ	38.911	0.681	1.117	0.5	0.211	0.408	0.408
T. petaloideum	psbJ	38.313	0.716	1.196	0.5	0.184	0.4	0.4
T. simplex	psbJ	38.911	0.681	1.117	0.5	0.211	0.408	0.408
T. tenue	psbJ	38.911	0.681	1.117	0.5	0.211	0.408	0.408
T. thalictroides	psbJ	38.911	0.681	1.117	0.5	0.211	0.408	0.408
T. viscosum	psbJ	38.911	0.681	1.117	0.5	0.211	0.408	0.408
P. anemonoides	psbJ	38.911	0.681	1.117	0.5	0.211	0.408	0.408
L. fumarioides	psbJ	40.979	0.675	1.141	0.5	0.184	0.408	0.408
T. aquilegiifolium	psbK	41.341	0.669	0.897	0.295	0.276	0.333	0.333
T. baicalense	psbK	41.341	0.669	0.897	0.295	0.276	0.333	0.333
T. coreanum	psbK	40.912	0.669	0.897	0.295	0.276	0.339	0.339
T. foeniculaceum	psbK	41.341	0.669	0.897	0.295	0.276	0.333	0.333
T. foliolosum	psbK	41.341	0.669	0.897	0.295	0.276	0.333	0.333
T. minus var. hypoleucum	psbK	41.341	0.669	0.897	0.295	0.276	0.333	0.333
T. petaloideum	psbK	41.341	0.669	0.897	0.295	0.276	0.333	0.333
T. simplex	psbK	41.341	0.669	0.897	0.295	0.276	0.333	0.333
T. tenue	psbK	41.341	0.669	0.897	0.295	0.276	0.333	0.333
T. thalictroides	psbK	42.949	0.633	0.845	0.295	0.259	0.328	0.328
T. viscosum	psbK	40.912	0.669	0.897	0.295	0.276	0.339	0.339
P. anemonoides	psbK	42.139	0.704	0.939	0.311	0.276	0.339	0.339
L. fumarioides	psbK	42.212	0.663	0.871	0.295	0.293	0.339	0.339
T. aquilegiifolium	psbL	48.104	0.609	1.048	0.289	0.278	0.325	0.325
T. baicalense	psbL	48.104	0.609	1.048	0.289	0.278	0.325	0.325
T. coreanum	psbL	48.938	0.559	1.02	0.289	0.306	0.333	0.333
T. foeniculaceum	psbL	48.104	0.609	1.048	0.289	0.278	0.325	0.325
T. foliolosum	psbL	48.104	0.609	1.048	0.289	0.25	0.316	0.316
T. minus var. hypoleucum	psbL	48.104	0.609	1.048	0.289	0.278	0.325	0.325
T. petaloideum	psbL	48.104	0.609	1.048	0.289	0.278	0.325	0.325
T. simplex	psbL	48.104	0.609	1.048	0.289	0.278	0.325	0.325
T. tenue	psbL	48.104	0.609	1.048	0.289	0.278	0.325	0.325
T. thalictroides	psbL	48.938	0.559	1.02	0.289	0.306	0.333	0.333
T. viscosum	psbL	48.104	0.609	1.048	0.289	0.278	0.325	0.325
P. anemonoides	psbL	48.938	0.559	1.02	0.289	0.278	0.325	0.325
L. fumarioides	psbL	48.938	0.559	1.02	0.289	0.278	0.325	0.325
T. aquilegiifolium	psbM		0.667	1.03	0.265	0.212	0.324	0.324
T. baicalense	psbM		0.667	1.03	0.265	0.212	0.324	0.324
T. coreanum	psbM		0.687	1.091	0.265	0.182	0.314	0.314
T. foeniculaceum	psbM		0.667	1.03	0.265	0.212	0.324	0.324
T. foliolosum	psbM		0.667	1.03	0.265	0.212	0.324	0.324
T. minus var. hypoleucum	psbM		0.667	1.03	0.265	0.212	0.324	0.324
T. petaloideum	psbM		0.667	1.03	0.265	0.212	0.324	0.324
T. simplex	psbM		0.667	1.03	0.265	0.212	0.324	0.324
T. tenue	psbM		0.667	1.03	0.265	0.212	0.324	0.324
T. thalictroides	psbM		0.687	1.091	0.265	0.182	0.314	0.314
T. viscosum	psbM		0.667	1.03	0.265	0.212	0.324	0.324
P. anemonoides	psbM		0.687	1.091	0.265	0.182	0.314	0.314
L. fumarioides	psbM		0.687	1.091	0.265	0.182	0.314	0.314
T. aquilegiifolium	psbN	42.834	0.607	1.003	0.419	0.381	0.457	0.457
T. baicalense	psbN	42.834	0.607	1.003	0.419	0.381	0.457	0.457
T. coreanum	psbN	41.058	0.623	1.06	0.419	0.381	0.45	0.45
T. foeniculaceum	psbN	42.834	0.607	1.003	0.419	0.381	0.457	0.457
T. foliolosum	psbN	41.058	0.623	1.06	0.419	0.381	0.45	0.45
T. minus var. hypoleucum	psbN	42.834	0.607	1.003	0.419	0.381	0.457	0.457
T. petaloideum	psbN	42.834	0.607	1.003	0.419	0.381	0.457	0.457
T. simplex	psbN	42.834	0.607	1.003	0.419	0.381	0.457	0.457
T. tenue	psbN	42.834	0.607	1.003	0.419	0.381	0.457	0.457
T. thalictroides	psbN	41.058	0.623	1.06	0.419	0.381	0.45	0.45
T. viscosum	psbN	42.834	0.607	1.003	0.419	0.381	0.457	0.457
P. anemonoides	psbN	42.834	0.607	1.003	0.419	0.381	0.457	0.457
L. fumarioides	psbN	42.834	0.607	1.003	0.419	0.381	0.457	0.457
T. aquilegiifolium	psbT		0.429	0.84	0.333	0.344	0.374	0.374
T. baicalense	psbT		0.429	0.84	0.333	0.344	0.374	0.374
T. coreanum	psbT		0.429	0.84	0.333	0.344	0.374	0.374
T. foeniculaceum	psbT		0.429	0.84	0.333	0.344	0.374	0.374
T. foliolosum	psbT		0.429	0.84	0.333	0.344	0.374	0.374
T. minus var. hypoleucum	psbT		0.429	0.84	0.333	0.344	0.374	0.374
T. petaloideum	psbT		0.429	0.84	0.333	0.344	0.374	0.374
T. simplex	psbT		0.429	0.84	0.333	0.344	0.374	0.374
T. tenue	psbT		0.429	0.84	0.333	0.344	0.374	0.374
T. thalictroides	psbT		0.494	0.866	0.303	0.313	0.354	0.354
T. viscosum	psbT		0.429	0.84	0.333	0.344	0.374	0.374
P. anemonoides	psbT		0.429	0.84	0.333	0.344	0.374	0.374
L. fumarioides	psbT		0.468	0.923	0.333	0.313	0.364	0.364
T. aquilegiifolium	psbZ	46.777	0.646	0.955	0.419	0.203	0.339	0.339
T. baicalense	psbZ	46.777	0.646	0.955	0.419	0.203	0.339	0.339
T. coreanum	psbZ	36.858	0.698	1.091	0.419	0.169	0.328	0.328
T. foeniculaceum	psbZ	46.777	0.646	0.955	0.419	0.203	0.339	0.339
T. foliolosum	psbZ	46.777	0.646	0.955	0.419	0.203	0.339	0.339
T. minus var. hypoleucum	psbZ	46.777	0.646	0.955	0.419	0.203	0.339	0.339
T. petaloideum	psbZ	46.777	0.646	0.955	0.419	0.203	0.339	0.339
T. simplex	psbZ	46.777	0.646	0.955	0.419	0.203	0.339	0.339
T. tenue	psbZ	46.777	0.646	0.955	0.419	0.203	0.339	0.339
T. thalictroides	psbZ	38.741	0.684	1	0.419	0.186	0.333	0.333
T. viscosum	psbZ	46.777	0.646	0.955	0.419	0.22	0.344	0.344
P. anemonoides	psbZ	40.991	0.683	1.01	0.419	0.186	0.333	0.333
L. fumarioides	psbZ	45.467	0.668	1.029	0.419	0.186	0.333	0.333
T. aquilegiifolium	rbcL	50.741	0.382	0.304	0.429	0.298	0.446	0.446
T. baicalense	rbcL	50.992	0.378	0.305	0.432	0.295	0.446	0.446
T. coreanum	rbcL	50.667	0.381	0.31	0.432	0.301	0.448	0.448
T. foeniculaceum	rbcL	50.778	0.383	0.309	0.429	0.295	0.445	0.445
T. foliolosum	rbcL	50.71	0.384	0.312	0.432	0.297	0.445	0.445
T. minus var. hypoleucum	rbcL	50.741	0.382	0.304	0.429	0.298	0.446	0.446
T. petaloideum	rbcL	50.531	0.38	0.311	0.429	0.295	0.445	0.445
T. simplex	rbcL	50.741	0.382	0.304	0.429	0.298	0.446	0.446
T. tenue	rbcL	50.531	0.38	0.311	0.429	0.295	0.445	0.445
T. thalictroides	rbcL	50.637	0.384	0.309	0.434	0.299	0.448	0.448
T. viscosum	rbcL	50.845	0.382	0.308	0.432	0.295	0.446	0.446
P. anemonoides	rbcL	50.714	0.381	0.308	0.434	0.303	0.449	0.449
L. fumarioides	rbcL	51.03	0.37	0.299	0.432	0.309	0.451	0.451
T. aquilegiifolium	rpl14	50.052	0.527	0.538	0.369	0.237	0.393	0.393
T. baicalense	rpl14	50.442	0.525	0.53	0.369	0.246	0.396	0.396
T. coreanum	rpl14	49.528	0.526	0.551	0.369	0.237	0.391	0.391
T. foeniculaceum	rpl14	50.052	0.527	0.538	0.369	0.237	0.393	0.393
T. foliolosum	rpl14	48.99	0.535	0.564	0.369	0.229	0.391	0.391
T. minus var. hypoleucum	rpl14	50.052	0.527	0.538	0.369	0.237	0.393	0.393
T. petaloideum	rpl14	50.052	0.527	0.538	0.369	0.237	0.393	0.393
T. simplex	rpl14	50.052	0.527	0.538	0.369	0.237	0.393	0.393
T. tenue	rpl14	50.052	0.527	0.538	0.369	0.237	0.393	0.393
T. thalictroides	rpl14	49.528	0.526	0.551	0.369	0.237	0.391	0.391
T. viscosum	rpl14	49.535	0.545	0.568	0.369	0.229	0.391	0.391
P. anemonoides	rpl14	50.052	0.527	0.538	0.369	0.237	0.393	0.393
L. fumarioides	rpl14	49.512	0.525	0.554	0.369	0.254	0.399	0.399
T. aquilegiifolium	rpl16	41.66	0.522	0.676	0.526	0.238	0.449	0.449
T. baicalense	rpl16	42.015	0.518	0.674	0.526	0.23	0.444	0.444
T. coreanum	rpl16	43.154	0.513	0.67	0.526	0.238	0.449	0.449
T. foeniculaceum	rpl16	42.006	0.522	0.679	0.526	0.238	0.449	0.449
T. foliolosum	rpl16	41.543	0.528	0.698	0.526	0.23	0.447	0.447
T. minus var. hypoleucum	rpl16	41.66	0.522	0.676	0.526	0.238	0.449	0.449
T. petaloideum	rpl16	41.543	0.528	0.698	0.526	0.23	0.447	0.447
T. simplex	rpl16	41.66	0.522	0.676	0.526	0.238	0.449	0.449
T. tenue	rpl16	41.468	0.519	0.689	0.519	0.23	0.444	0.444
T. thalictroides	rpl16	43.154	0.513	0.67	0.526	0.238	0.449	0.449
T. viscosum	rpl16	41.543	0.528	0.698	0.526	0.23	0.447	0.447
P. anemonoides	rpl16	42.363	0.494	0.639	0.526	0.262	0.462	0.462
L. fumarioides	rpl16	41.793	0.516	0.681	0.526	0.262	0.462	0.462
T. aquilegiifolium	rpl2	54.62	0.354	0.296	0.5	0.323	0.448	0.448
T. baicalense	rpl2	54.806	0.348	0.289	0.5	0.327	0.449	0.449
T. coreanum	rpl2	54.413	0.35	0.3	0.5	0.323	0.448	0.448
T. foeniculaceum	rpl2	54.806	0.348	0.289	0.5	0.327	0.449	0.449
T. foliolosum	rpl2	54.806	0.348	0.289	0.5	0.327	0.449	0.449
T. minus var. hypoleucum	rpl2	54.62	0.354	0.296	0.5	0.323	0.448	0.448
T. petaloideum	rpl2	54.806	0.348	0.289	0.5	0.327	0.449	0.449
T. simplex	rpl2	54.62	0.354	0.296	0.5	0.323	0.448	0.448
T. tenue	rpl2	54.806	0.348	0.289	0.5	0.327	0.449	0.449
T. thalictroides	rpl2	54.413	0.35	0.3	0.5	0.323	0.448	0.448
T. viscosum	rpl2	54.806	0.348	0.289	0.5	0.327	0.449	0.449
P. anemonoides	rpl2	54.526	0.355	0.293	0.496	0.323	0.446	0.446
L. fumarioides	rpl2	55.917	0.344	0.284	0.496	0.327	0.449	0.449
T. aquilegiifolium	rpl20	43.624	0.52	0.577	0.496	0.301	0.399	0.399
T. baicalense	rpl20	43.624	0.52	0.577	0.496	0.301	0.396	0.396
T. coreanum	rpl20	42.494	0.502	0.58	0.471	0.298	0.392	0.392
T. foeniculaceum	rpl20	43.503	0.525	0.581	0.496	0.298	0.396	0.396
T. foliolosum	rpl20	42.749	0.531	0.595	0.496	0.283	0.393	0.393
T. minus var. hypoleucum	rpl20	43.624	0.52	0.577	0.496	0.301	0.399	0.399
T. petaloideum	rpl20	43.624	0.52	0.577	0.496	0.301	0.399	0.399
T. simplex	rpl20	43.624	0.52	0.577	0.496	0.301	0.399	0.399
T. tenue	rpl20	44.726	0.487	0.533	0.471	0.31	0.395	0.395
T. thalictroides	rpl20	42.916	0.497	0.57	0.471	0.307	0.392	0.392
T. viscosum	rpl20	43.624	0.52	0.577	0.496	0.301	0.399	0.399
P. anemonoides	rpl20	41.546	0.562	0.633	0.504	0.283	0.396	0.396
L. fumarioides	rpl20	44.199	0.556	0.617	0.496	0.274	0.393	0.393
T. aquilegiifolium	rpl22	50.895	0.468	0.467	0.37	0.222	0.361	0.361
T. baicalense	rpl22	51.934	0.457	0.445	0.37	0.234	0.365	0.365
T. coreanum	rpl22	48.906	0.47	0.464	0.359	0.24	0.361	0.361
T. foeniculaceum	rpl22	52.851	0.456	0.443	0.365	0.234	0.361	0.361
T. foliolosum	rpl22	52.508	0.46	0.463	0.365	0.234	0.361	0.361
T. minus var. hypoleucum	rpl22	50.895	0.468	0.467	0.37	0.222	0.361	0.361
T. petaloideum	rpl22	51.934	0.457	0.445	0.37	0.234	0.365	0.365
T. simplex	rpl22	50.895	0.468	0.467	0.37	0.222	0.361	0.361
T. tenue	rpl22	51.934	0.457	0.445	0.37	0.234	0.365	0.365
T. thalictroides	rpl22	49.499	0.462	0.446	0.359	0.24	0.363	0.363
T. viscosum	rpl22	49.657	0.476	0.478	0.365	0.222	0.359	0.359
P. anemonoides	rpl22	52.522	0.466	0.435	0.354	0.241	0.363	0.363
L. fumarioides	rpl22	53.059	0.45	0.414	0.354	0.247	0.365	0.365
T. aquilegiifolium	rpl23	50.261	0.506	0.635	0.43	0.267	0.384	0.384
T. baicalense	rpl23	50.261	0.506	0.635	0.43	0.267	0.384	0.384
T. coreanum	rpl23	53.141	0.499	0.604	0.43	0.267	0.384	0.384
T. foeniculaceum	rpl23	50.261	0.504	0.628	0.43	0.267	0.38	0.38
T. foliolosum	rpl23	50.261	0.506	0.635	0.43	0.267	0.384	0.384
T. minus var. hypoleucum	rpl23	50.261	0.506	0.635	0.43	0.267	0.384	0.384
T. petaloideum	rpl23	50.261	0.506	0.635	0.43	0.267	0.384	0.384
T. simplex	rpl23	50.261	0.506	0.635	0.43	0.267	0.384	0.384
T. tenue	rpl23	50.261	0.506	0.635	0.43	0.267	0.384	0.384
T. thalictroides	rpl23	53.141	0.499	0.604	0.43	0.267	0.384	0.384
T. viscosum	rpl23	50.261	0.506	0.635	0.43	0.267	0.384	0.384
P. anemonoides	rpl23	51.771	0.487	0.578	0.419	0.267	0.384	0.384
L. fumarioides	rpl23	50.43	0.506	0.616	0.43	0.267	0.387	0.387
T. aquilegiifolium	rpl33	50.372	0.558	0.923	0.382	0.343	0.363	0.363
T. baicalense	rpl33	50.372	0.558	0.923	0.382	0.343	0.363	0.363
T. coreanum	rpl33	49.381	0.585	0.938	0.382	0.328	0.358	0.358
T. foeniculaceum	rpl33	50.372	0.558	0.923	0.382	0.343	0.363	0.363
T. foliolosum	rpl33	50.372	0.558	0.923	0.382	0.343	0.363	0.363
T. minus var. hypoleucum	rpl33	50.372	0.558	0.923	0.382	0.343	0.363	0.363
T. petaloideum	rpl33	47.375	0.559	0.956	0.382	0.343	0.358	0.358
T. simplex	rpl33	50.372	0.558	0.923	0.382	0.343	0.363	0.363
T. tenue	rpl33	50.372	0.558	0.923	0.382	0.343	0.363	0.363
T. thalictroides	rpl33	49.381	0.585	0.938	0.382	0.328	0.358	0.358
T. viscosum	rpl33	49.301	0.571	0.931	0.397	0.343	0.368	0.368
P. anemonoides	rpl33	56.881	0.566	0.898	0.382	0.299	0.348	0.348
L. fumarioides	rpl33	51.866	0.611	0.864	0.382	0.284	0.343	0.343
T. aquilegiifolium	rpl36	25.018	0.661	1.213	0.486	0.306	0.414	0.414
T. baicalense	rpl36	25.018	0.661	1.213	0.486	0.306	0.414	0.414
T. coreanum	rpl36	25.018	0.661	1.213	0.486	0.333	0.423	0.423
T. foeniculaceum	rpl36	25.018	0.661	1.213	0.486	0.306	0.414	0.414
T. foliolosum	rpl36	25.018	0.661	1.213	0.486	0.306	0.414	0.414
T. minus var. hypoleucum	rpl36	25.018	0.661	1.213	0.486	0.306	0.414	0.414
T. petaloideum	rpl36	25.018	0.661	1.213	0.486	0.306	0.414	0.414
T. simplex	rpl36	25.018	0.661	1.213	0.486	0.306	0.414	0.414
T. tenue	rpl36	25.018	0.661	1.213	0.486	0.306	0.414	0.414
T. thalictroides	rpl36	25.018	0.661	1.213	0.486	0.333	0.423	0.423
T. viscosum	rpl36	25.018	0.661	1.213	0.486	0.306	0.414	0.414
P. anemonoides	rpl36	25.018	0.661	1.213	0.486	0.306	0.414	0.414
L. fumarioides	rpl36	25.018	0.661	1.213	0.486	0.278	0.405	0.405
T. aquilegiifolium	rpoA	51.366	0.419	0.323	0.352	0.274	0.371	0.371
T. baicalense	rpoA	51.584	0.414	0.32	0.352	0.274	0.37	0.37
T. coreanum	rpoA	51.432	0.414	0.323	0.35	0.278	0.372	0.372
T. foeniculaceum	rpoA	51.261	0.418	0.324	0.352	0.267	0.369	0.369
T. foliolosum	rpoA	51.316	0.416	0.325	0.352	0.271	0.368	0.368
T. minus var. hypoleucum	rpoA	51.366	0.419	0.323	0.352	0.274	0.371	0.371
T. petaloideum	rpoA	50.98	0.422	0.334	0.352	0.267	0.368	0.368
T. simplex	rpoA	51.366	0.419	0.323	0.352	0.274	0.371	0.371
T. tenue	rpoA	51.242	0.417	0.323	0.352	0.274	0.37	0.37
T. thalictroides	rpoA	49.732	0.434	0.35	0.35	0.265	0.364	0.364
T. viscosum	rpoA	52	0.407	0.311	0.352	0.271	0.37	0.37
P. anemonoides	rpoA	51.325	0.419	0.327	0.356	0.268	0.371	0.371
L. fumarioides	rpoA	52.129	0.424	0.332	0.352	0.27	0.369	0.369
T. aquilegiifolium	rpoB	51.811	0.353	0.238	0.386	0.297	0.402	0.402
T. baicalense	rpoB	51.803	0.355	0.239	0.386	0.298	0.403	0.403
T. coreanum	rpoB	52.083	0.351	0.232	0.387	0.303	0.405	0.405
T. foeniculaceum	rpoB	52.066	0.348	0.231	0.385	0.301	0.403	0.403
T. foliolosum	rpoB	52.004	0.351	0.233	0.386	0.299	0.403	0.403
T. minus var. hypoleucum	rpoB	51.811	0.353	0.238	0.386	0.297	0.402	0.402
T. petaloideum	rpoB	51.872	0.353	0.236	0.386	0.299	0.403	0.403
T. simplex	rpoB	51.811	0.353	0.238	0.386	0.297	0.402	0.402
T. tenue	rpoB	51.916	0.353	0.236	0.386	0.299	0.403	0.403
T. thalictroides	rpoB	52.056	0.351	0.232	0.387	0.302	0.404	0.404
T. viscosum	rpoB	51.976	0.349	0.234	0.386	0.3	0.403	0.403
P. anemonoides	rpoB	51.91	0.354	0.237	0.387	0.302	0.404	0.404
L. fumarioides	rpoB	51.275	0.366	0.246	0.385	0.294	0.402	0.402
T. aquilegiifolium	rpoC1	50.074	0.416	0.307	0.373	0.258	0.387	0.387
T. baicalense	rpoC1	50.256	0.41	0.304	0.374	0.261	0.39	0.39
T. coreanum	rpoC1	49.954	0.41	0.304	0.377	0.259	0.39	0.39
T. foeniculaceum	rpoC1	49.794	0.421	0.315	0.374	0.255	0.388	0.388
T. foliolosum	rpoC1	50.192	0.41	0.302	0.374	0.261	0.39	0.39
T. minus var. hypoleucum	rpoC1	50.074	0.416	0.307	0.373	0.258	0.387	0.387
T. petaloideum	rpoC1	49.607	0.419	0.314	0.374	0.256	0.388	0.388
T. simplex	rpoC1	50.074	0.416	0.307	0.373	0.258	0.387	0.387
T. tenue	rpoC1	49.866	0.419	0.313	0.374	0.256	0.388	0.388
T. thalictroides	rpoC1	49.776	0.418	0.31	0.374	0.256	0.388	0.388
T. viscosum	rpoC1	49.9	0.419	0.313	0.374	0.256	0.388	0.388
P. anemonoides	rpoC1	50.019	0.412	0.305	0.376	0.262	0.391	0.391
L. fumarioides	rpoC1	50.27	0.401	0.295	0.373	0.267	0.391	0.391
T. aquilegiifolium	rpoC2	50.942	0.368	0.253	0.383	0.284	0.383	0.383
T. baicalense	rpoC2	50.97	0.368	0.254	0.381	0.282	0.381	0.381
T. coreanum	rpoC2	50.862	0.368	0.258	0.383	0.279	0.382	0.382
T. foeniculaceum	rpoC2	51.219	0.362	0.248	0.382	0.283	0.382	0.382
T. foliolosum	rpoC2	51.092	0.363	0.249	0.382	0.284	0.383	0.383
T. minus var. hypoleucum	rpoC2	50.942	0.368	0.253	0.383	0.284	0.383	0.383
T. petaloideum	rpoC2	51.284	0.364	0.247	0.381	0.284	0.382	0.382
T. simplex	rpoC2	50.961	0.367	0.252	0.383	0.284	0.383	0.383
T. tenue	rpoC2	51.015	0.366	0.251	0.381	0.284	0.382	0.382
T. thalictroides	rpoC2	51.094	0.368	0.256	0.382	0.281	0.382	0.382
T. viscosum	rpoC2	50.826	0.37	0.255	0.383	0.281	0.381	0.381
P. anemonoides	rpoC2	51.142	0.365	0.252	0.38	0.285	0.382	0.382
L. fumarioides	rpoC2	50.588	0.381	0.268	0.379	0.28	0.38	0.38
T. aquilegiifolium	rps11	51.617	0.455	0.442	0.58	0.256	0.464	0.464
T. baicalense	rps11	51.216	0.458	0.449	0.58	0.248	0.461	0.461
T. coreanum	rps11	52.014	0.446	0.426	0.58	0.256	0.464	0.464
T. foeniculaceum	rps11	51.617	0.455	0.442	0.58	0.248	0.461	0.461
T. foliolosum	rps11	50.859	0.473	0.469	0.58	0.248	0.457	0.457
T. minus var. hypoleucum	rps11	51.617	0.455	0.442	0.58	0.256	0.464	0.464
T. petaloideum	rps11	51.216	0.458	0.449	0.58	0.248	0.461	0.461
T. simplex	rps11	51.617	0.455	0.442	0.58	0.256	0.464	0.464
T. tenue	rps11	51.617	0.455	0.442	0.58	0.256	0.464	0.464
T. thalictroides	rps11	52.014	0.446	0.426	0.58	0.256	0.464	0.464
T. viscosum	rps11	51.617	0.455	0.442	0.58	0.248	0.461	0.461
P. anemonoides	rps11	53.975	0.4	0.384	0.58	0.271	0.469	0.469
L. fumarioides	rps11	52.487	0.446	0.423	0.58	0.248	0.461	0.461
T. aquilegiifolium	rps12	41.365	0.506	0.641	0.472	0.246	0.415	0.415
T. baicalense	rps12	42.23	0.494	0.62	0.472	0.246	0.415	0.415
T. coreanum	rps12	42.23	0.494	0.62	0.472	0.246	0.415	0.415
T. foeniculaceum	rps12	42.23	0.494	0.62	0.472	0.246	0.415	0.415
T. foliolosum	rps12	42.23	0.494	0.62	0.472	0.246	0.415	0.415
T. minus var. hypoleucum	rps12	41.365	0.506	0.641	0.472	0.246	0.415	0.415
T. petaloideum	rps12	42.23	0.494	0.62	0.472	0.246	0.415	0.415
T. simplex	rps12	41.365	0.506	0.641	0.472	0.246	0.415	0.415
T. tenue	rps12	42.23	0.494	0.62	0.472	0.246	0.415	0.415
T. thalictroides	rps12	42.23	0.494	0.62	0.472	0.246	0.415	0.415
T. viscosum	rps12	42.23	0.494	0.62	0.472	0.246	0.415	0.415
P. anemonoides	rps12	42.23	0.494	0.62	0.472	0.246	0.415	0.415
L. fumarioides	rps12	41.365	0.506	0.641	0.472	0.246	0.415	0.415
T. aquilegiifolium	rps14	39.285	0.574	0.725	0.51	0.292	0.423	0.423
T. baicalense	rps14	39.285	0.574	0.725	0.51	0.292	0.423	0.423
T. coreanum	rps14	39.285	0.574	0.725	0.51	0.292	0.423	0.423
T. foeniculaceum	rps14	39.285	0.574	0.725	0.51	0.292	0.423	0.423
T. foliolosum	rps14	39.285	0.574	0.725	0.51	0.292	0.423	0.423
T. minus var. hypoleucum	rps14	39.285	0.574	0.725	0.51	0.292	0.423	0.423
T. petaloideum	rps14	39.285	0.574	0.725	0.51	0.292	0.423	0.423
T. simplex	rps14	39.285	0.574	0.725	0.51	0.292	0.423	0.423
T. tenue	rps14	39.285	0.574	0.725	0.51	0.292	0.423	0.423
T. thalictroides	rps14	39.39	0.555	0.716	0.51	0.302	0.427	0.427
T. viscosum	rps14	39.788	0.574	0.725	0.51	0.292	0.423	0.423
P. anemonoides	rps14	40.148	0.566	0.695	0.51	0.292	0.423	0.423
L. fumarioides	rps14	40.148	0.566	0.695	0.51	0.292	0.423	0.423
T. aquilegiifolium	rps15	43.952	0.571	0.643	0.353	0.31	0.365	0.365
T. baicalense	rps15	43.952	0.567	0.656	0.341	0.31	0.357	0.357
T. coreanum	rps15	54.271	0.542	0.589	0.333	0.291	0.352	0.352
T. foeniculaceum	rps15	45.842	0.586	0.662	0.322	0.279	0.333	0.333
T. foliolosum	rps15	44.448	0.572	0.643	0.341	0.31	0.361	0.361
T. minus var. hypoleucum	rps15	43.952	0.571	0.643	0.353	0.31	0.365	0.365
T. petaloideum	rps15	43.952	0.571	0.643	0.353	0.31	0.365	0.365
T. simplex	rps15	43.952	0.571	0.643	0.353	0.31	0.365	0.365
T. tenue	rps15	43.792	0.565	0.653	0.353	0.31	0.361	0.361
T. thalictroides	rps15	54.271	0.542	0.589	0.333	0.291	0.352	0.352
T. viscosum	rps15	44.01	0.573	0.649	0.333	0.302	0.352	0.352
P. anemonoides	rps15	42.805	0.563	0.673	0.333	0.279	0.345	0.345
L. fumarioides	rps15	42.854	0.564	0.66	0.322	0.302	0.349	0.349
T. aquilegiifolium	rps16	48.81	0.527	0.722	0.352	0.218	0.36	0.36
T. baicalense	rps16	48.997	0.525	0.708	0.352	0.23	0.364	0.364
T. coreanum	rps16	49.913	0.496	0.703	0.36	0.247	0.38	0.38
T. foeniculaceum	rps16	47.065	0.555	0.742	0.357	0.205	0.365	0.365
T. foliolosum	rps16	48.997	0.525	0.708	0.352	0.23	0.364	0.364
T. minus var. hypoleucum	rps16	48.81	0.527	0.722	0.352	0.218	0.36	0.36
T. petaloideum	rps16	48.997	0.525	0.708	0.352	0.23	0.364	0.364
T. simplex	rps16	48.81	0.527	0.722	0.352	0.218	0.36	0.36
T. tenue	rps16	48.81	0.527	0.722	0.352	0.218	0.36	0.36
T. thalictroides	rps16	49.91	0.495	0.721	0.36	0.247	0.384	0.384
T. viscosum	rps16	48.997	0.525	0.708	0.352	0.23	0.364	0.364
P. anemonoides	rps16	50.261	0.501	0.712	0.36	0.247	0.384	0.384
L. fumarioides	rps16	45.917	0.544	0.729	0.349	0.212	0.364	0.364
T. aquilegiifolium	rps18	35.866	0.684	0.952	0.436	0.192	0.333	0.333
T. baicalense	rps18	36.23	0.677	0.932	0.446	0.192	0.337	0.337
T. coreanum	rps18	36.23	0.677	0.932	0.446	0.192	0.337	0.337
T. foeniculaceum	rps18	36.23	0.677	0.932	0.446	0.192	0.337	0.337
T. foliolosum	rps18	36.23	0.677	0.932	0.446	0.192	0.337	0.337
T. minus var. hypoleucum	rps18	35.866	0.684	0.952	0.436	0.192	0.333	0.333
T. petaloideum	rps18	36.23	0.677	0.932	0.446	0.192	0.337	0.337
T. simplex	rps18	35.866	0.684	0.952	0.436	0.192	0.333	0.333
T. tenue	rps18	36.23	0.677	0.932	0.446	0.192	0.337	0.337
T. thalictroides	rps18	36.23	0.677	0.932	0.446	0.192	0.337	0.337
T. viscosum	rps18	36.845	0.67	0.897	0.446	0.202	0.34	0.34
P. anemonoides	rps18	36.845	0.67	0.897	0.446	0.202	0.34	0.34
L. fumarioides	rps18	37.285	0.659	0.881	0.446	0.212	0.343	0.343
T. aquilegiifolium	rps19	53.18	0.512	0.561	0.402	0.261	0.38	0.38
T. baicalense	rps19	56.043	0.486	0.53	0.402	0.273	0.384	0.384
T. coreanum	rps19	52.572	0.538	0.589	0.402	0.25	0.377	0.377
T. foeniculaceum	rps19	55.683	0.53	0.544	0.402	0.25	0.377	0.377
T. foliolosum	rps19	53.18	0.512	0.561	0.402	0.261	0.38	0.38
T. minus var. hypoleucum	rps19	53.18	0.512	0.561	0.402	0.261	0.38	0.38
T. petaloideum	rps19	53.18	0.512	0.561	0.402	0.261	0.38	0.38
T. simplex	rps19	53.18	0.512	0.561	0.402	0.261	0.38	0.38
T. tenue	rps19	53.18	0.512	0.561	0.402	0.261	0.38	0.38
T. thalictroides	rps19	53.99	0.532	0.566	0.402	0.261	0.38	0.38
T. viscosum	rps19	53.18	0.512	0.561	0.402	0.261	0.38	0.38
P. anemonoides	rps19	52.534	0.539	0.587	0.402	0.25	0.377	0.377
L. fumarioides	rps19	50.581	0.547	0.606	0.402	0.25	0.377	0.377
T. aquilegiifolium	rps2	48.801	0.464	0.42	0.441	0.253	0.391	0.391
T. baicalense	rps2	48.578	0.474	0.43	0.441	0.253	0.391	0.391
T. coreanum	rps2	48.666	0.469	0.426	0.436	0.267	0.394	0.394
T. foeniculaceum	rps2	48.611	0.456	0.413	0.449	0.262	0.395	0.395
T. foliolosum	rps2	49.333	0.454	0.404	0.449	0.258	0.395	0.395
T. minus var. hypoleucum	rps2	48.801	0.464	0.42	0.441	0.253	0.391	0.391
T. petaloideum	rps2	48.801	0.464	0.42	0.441	0.258	0.393	0.393
T. simplex	rps2	48.801	0.464	0.42	0.441	0.253	0.391	0.391
T. tenue	rps2	48.801	0.464	0.42	0.441	0.258	0.393	0.393
T. thalictroides	rps2	48.586	0.469	0.423	0.436	0.253	0.388	0.388
T. viscosum	rps2	48.801	0.464	0.42	0.441	0.258	0.393	0.393
P. anemonoides	rps2	48.801	0.464	0.42	0.441	0.258	0.393	0.393
L. fumarioides	rps2	47.593	0.48	0.457	0.432	0.249	0.387	0.387
T. aquilegiifolium	rps3	51.758	0.43	0.369	0.358	0.27	0.379	0.379
T. baicalense	rps3	52.102	0.439	0.368	0.358	0.261	0.375	0.375
T. coreanum	rps3	52.712	0.421	0.34	0.353	0.27	0.378	0.378
T. foeniculaceum	rps3	49.875	0.43	0.383	0.358	0.261	0.375	0.375
T. foliolosum	rps3	52.198	0.431	0.364	0.358	0.265	0.376	0.376
T. minus var. hypoleucum	rps3	51.758	0.43	0.369	0.358	0.27	0.379	0.379
T. petaloideum	rps3	52.198	0.431	0.364	0.358	0.27	0.378	0.378
T. simplex	rps3	52.265	0.421	0.36	0.358	0.27	0.379	0.379
T. tenue	rps3	52.198	0.431	0.364	0.358	0.265	0.376	0.376
T. thalictroides	rps3	52.728	0.422	0.345	0.353	0.27	0.379	0.379
T. viscosum	rps3	50.966	0.433	0.376	0.358	0.261	0.375	0.375
P. anemonoides	rps3	49.656	0.464	0.403	0.358	0.238	0.369	0.369
L. fumarioides	rps3	47.911	0.482	0.433	0.362	0.233	0.367	0.367
T. aquilegiifolium	rps4	53.389	0.446	0.39	0.393	0.254	0.393	0.393
T. baicalense	rps4	53.589	0.444	0.385	0.393	0.259	0.395	0.395
T. coreanum	rps4	52.894	0.445	0.4	0.388	0.254	0.391	0.391
T. foeniculaceum	rps4	53.354	0.44	0.387	0.393	0.264	0.398	0.398
T. foliolosum	rps4	53.228	0.453	0.398	0.393	0.254	0.393	0.393
T. minus var. hypoleucum	rps4	53.389	0.446	0.39	0.393	0.254	0.393	0.393
T. petaloideum	rps4	53.589	0.444	0.385	0.393	0.259	0.395	0.395
T. simplex	rps4	53.389	0.446	0.39	0.393	0.254	0.393	0.393
T. tenue	rps4	53.589	0.444	0.385	0.393	0.259	0.395	0.395
T. thalictroides	rps4	52.826	0.444	0.399	0.393	0.254	0.391	0.391
T. viscosum	rps4	53.589	0.444	0.385	0.393	0.259	0.395	0.395
P. anemonoides	rps4	53.828	0.445	0.38	0.393	0.264	0.395	0.395
L. fumarioides	rps4	53.898	0.451	0.379	0.388	0.259	0.39	0.39
T. aquilegiifolium	rps7	44.693	0.568	0.651	0.452	0.207	0.404	0.404
T. baicalense	rps7	44.693	0.568	0.651	0.452	0.207	0.404	0.404
T. coreanum	rps7	44.693	0.568	0.651	0.452	0.207	0.404	0.404
T. foeniculaceum	rps7	44.693	0.568	0.651	0.452	0.207	0.404	0.404
T. foliolosum	rps7	44.693	0.568	0.651	0.452	0.207	0.404	0.404
T. minus var. hypoleucum	rps7	44.693	0.568	0.651	0.452	0.207	0.404	0.404
T. petaloideum	rps7	44.693	0.568	0.651	0.452	0.207	0.404	0.404
T. simplex	rps7	44.693	0.568	0.651	0.452	0.207	0.404	0.404
T. tenue	rps7	44.693	0.568	0.651	0.452	0.207	0.404	0.404
T. thalictroides	rps7	44.693	0.568	0.651	0.452	0.207	0.404	0.404
T. viscosum	rps7	44.693	0.568	0.651	0.452	0.207	0.404	0.404
P. anemonoides	rps7	45.614	0.56	0.613	0.452	0.213	0.406	0.406
L. fumarioides	rps7	45.614	0.56	0.613	0.452	0.213	0.406	0.406
T. aquilegiifolium	rps8	48.411	0.524	0.549	0.432	0.228	0.386	0.386
T. baicalense	rps8	48.411	0.524	0.549	0.432	0.228	0.386	0.386
T. coreanum	rps8	49.078	0.522	0.53	0.424	0.228	0.384	0.384
T. foeniculaceum	rps8	49.078	0.522	0.53	0.424	0.236	0.386	0.386
T. foliolosum	rps8	48.411	0.524	0.549	0.432	0.228	0.386	0.386
T. minus var. hypoleucum	rps8	48.411	0.524	0.549	0.432	0.228	0.386	0.386
T. petaloideum	rps8	48.411	0.524	0.549	0.432	0.228	0.386	0.386
T. simplex	rps8	48.411	0.524	0.549	0.432	0.228	0.386	0.386
T. tenue	rps8	48.561	0.518	0.541	0.432	0.236	0.389	0.389
T. thalictroides	rps8	48.411	0.524	0.549	0.432	0.228	0.386	0.386
T. viscosum	rps8	48.113	0.541	0.566	0.432	0.22	0.384	0.384
P. anemonoides	rps8	48.957	0.517	0.576	0.432	0.228	0.391	0.391
L. fumarioides	rps8	47.77	0.503	0.539	0.432	0.236	0.391	0.391
T. aquilegiifolium	ycf1	50.148	0.406	0.276	0.302	0.257	0.319	0.319
T. baicalense	ycf1	50.136	0.406	0.275	0.3	0.255	0.318	0.318
T. coreanum	ycf1	50.909	0.401	0.263	0.299	0.258	0.319	0.319
T. foeniculaceum	ycf1	49.358	0.42	0.295	0.301	0.249	0.316	0.316
T. foliolosum	ycf1	49.89	0.411	0.281	0.302	0.254	0.319	0.319
T. minus var. hypoleucum	ycf1	50.148	0.406	0.276	0.302	0.257	0.319	0.319
T. petaloideum	ycf1	50.089	0.408	0.276	0.301	0.255	0.319	0.319
T. simplex	ycf1	50.206	0.402	0.273	0.302	0.259	0.319	0.319
T. tenue	ycf1	50.211	0.405	0.275	0.301	0.257	0.318	0.318
T. thalictroides	ycf1	50.551	0.399	0.262	0.302	0.26	0.322	0.322
T. viscosum	ycf1	49.567	0.414	0.284	0.299	0.254	0.317	0.317
P. anemonoides	ycf1	50.568	0.404	0.272	0.296	0.261	0.319	0.319
L. fumarioides	ycf1	49.745	0.42	0.286	0.295	0.254	0.315	0.315
T. aquilegiifolium	ycf15	61	0.426	0.41	0.383	0.432	0.429	0.429
T. baicalense	ycf15	61	0.426	0.41	0.383	0.432	0.429	0.429
T. coreanum	ycf15	61	0.427	0.4	0.384	0.419	0.434	0.434
T. foeniculaceum	ycf15	61	0.411	0.369	0.384	0.419	0.438	0.438
T. foliolosum	ycf15	61	0.427	0.4	0.384	0.419	0.434	0.434
T. minus var. hypoleucum	ycf15	61	0.426	0.41	0.383	0.432	0.429	0.429
T. petaloideum	ycf15	61	0.426	0.41	0.383	0.432	0.429	0.429
T. simplex	ycf15	61	0.426	0.41	0.383	0.432	0.429	0.429
T. tenue	ycf15	61	0.426	0.41	0.383	0.432	0.429	0.429
T. thalictroides	ycf15	61	0.427	0.4	0.384	0.419	0.434	0.434
T. viscosum	ycf15	61	0.427	0.4	0.384	0.419	0.434	0.434
P. anemonoides	ycf15	61	0.427	0.4	0.384	0.419	0.434	0.434
L. fumarioides	ycf15	61	0.506	0.559	0.439	0.444	0.462	0.462
T. aquilegiifolium	ycf2	53.151	0.274	0.172	0.352	0.342	0.382	0.382
T. baicalense	ycf2	53.148	0.274	0.172	0.352	0.341	0.382	0.382
T. coreanum	ycf2	53.18	0.274	0.175	0.353	0.342	0.381	0.381
T. foeniculaceum	ycf2	53.155	0.274	0.172	0.352	0.341	0.382	0.382
T. foliolosum	ycf2	53.166	0.273	0.172	0.352	0.341	0.381	0.381
T. minus var. hypoleucum	ycf2	53.151	0.274	0.172	0.352	0.342	0.382	0.382
T. petaloideum	ycf2	53.148	0.274	0.172	0.352	0.341	0.382	0.382
T. simplex	ycf2	53.159	0.274	0.172	0.352	0.341	0.382	0.382
T. tenue	ycf2	53.178	0.274	0.172	0.353	0.34	0.382	0.382
T. thalictroides	ycf2	53.188	0.273	0.174	0.353	0.342	0.38	0.38
T. viscosum	ycf2	53.176	0.274	0.172	0.352	0.341	0.382	0.382
P. anemonoides	ycf2	53.088	0.278	0.174	0.352	0.339	0.381	0.381
L. fumarioides	ycf2	53.062	0.278	0.174	0.354	0.34	0.381	0.381
T. aquilegiifolium	ycf3	55.667	0.434	0.404	0.393	0.284	0.397	0.397
T. baicalense	ycf3	55.667	0.434	0.404	0.393	0.284	0.397	0.397
T. coreanum	ycf3	54.96	0.448	0.412	0.393	0.278	0.395	0.395
T. foeniculaceum	ycf3	54.96	0.448	0.412	0.393	0.278	0.395	0.395
T. foliolosum	ycf3	55.667	0.434	0.404	0.393	0.284	0.397	0.397
T. minus var. hypoleucum	ycf3	55.667	0.434	0.404	0.393	0.284	0.397	0.397
T. petaloideum	ycf3	55.667	0.434	0.404	0.393	0.284	0.397	0.397
T. simplex	ycf3	55.667	0.434	0.404	0.393	0.284	0.397	0.397
T. tenue	ycf3	54.133	0.444	0.412	0.393	0.29	0.399	0.399
T. thalictroides	ycf3	54.96	0.448	0.412	0.393	0.278	0.395	0.395
T. viscosum	ycf3	54.65	0.463	0.427	0.393	0.272	0.393	0.393
P. anemonoides	ycf3	54.96	0.448	0.412	0.393	0.278	0.395	0.395
L. fumarioides	ycf3	55.324	0.448	0.413	0.393	0.278	0.395	0.395
T. aquilegiifolium	ycf4	53.519	0.402	0.345	0.429	0.287	0.399	0.399
T. baicalense	ycf4	53.79	0.399	0.338	0.429	0.287	0.397	0.397
T. coreanum	ycf4	54.105	0.399	0.342	0.429	0.293	0.4	0.4
T. foeniculaceum	ycf4	53.519	0.402	0.345	0.429	0.287	0.399	0.399
T. foliolosum	ycf4	53.093	0.404	0.355	0.429	0.287	0.397	0.397
T. minus var. hypoleucum	ycf4	53.519	0.402	0.345	0.429	0.287	0.399	0.399
T. petaloideum	ycf4	53.519	0.402	0.345	0.429	0.287	0.399	0.399
T. simplex	ycf4	53.519	0.402	0.345	0.429	0.287	0.399	0.399
T. tenue	ycf4	53.519	0.402	0.345	0.429	0.287	0.399	0.399
T. thalictroides	ycf4	51.731	0.41	0.368	0.429	0.282	0.397	0.397
T. viscosum	ycf4	53.519	0.402	0.345	0.429	0.287	0.399	0.399
P. anemonoides	ycf4	54.38	0.392	0.341	0.429	0.282	0.397	0.397
L. fumarioides	ycf4	55.421	0.379	0.322	0.429	0.287	0.399	0.399
